# Supplementary material for: TCRLens: structure-aware equivariant graph learning for TCR-pMHC-I recognition and immunogenic epitope discovery
Source: Bioinform Adv. 2026 Feb 24;6(1):vbag066. doi: 10.1093/bioadv/vbag066 (PMC13012892; doi:10.1093/bioadv/vbag066)
Supplement: vbag066_Supplementary_Data [file vbag066_supplementary_data.zip]

Archive with 2 entries (2 files):
- supplementary material-final.docx
- Table S5.xlsx
