# Supplementary material for: TCRLens: structure-aware equivariant graph learning for TCR-pMHC-I recognition and immunogenic epitope discovery
Source: Bioinform Adv. 2026 Feb 24;6(1):vbag066. doi: 10.1093/bioadv/vbag066 (PMC13012892; doi:10.1093/bioadv/vbag066)
Supplement: vbag066_Supplementary_Data [file vbag066_supplementary_data.zip › Table S5.xlsx]

## Sheet: Supplementary Table S5
Index	TCRname	MHCname	MHCname_PDB	MHC_mut	MHC_mut_chain	TCR_mut	Kd	Kon_per_M_per_s	Koff_per_s	Kd_wt/Kd_mut	DeltaG_kcal_per_mol	Delta_DeltaG_kcal_per_mol	Temperature_K	PEPseq	PEP_mut	true_PDB	Structure_Method	Resolution	R-value	R-free	template_PDB	pMHC_PBID	TCR_mut_chain	CDR	wtCDRseq	TCR_PDB_chain	PMID	Exp. Method	SPR SensorChip	Immobilized Ligand	Coupling Method	Analyte
2	LC13	HLA-B*08:01	HLA-B*08:01	WT		S25A	14.8	\N	\N	0.84	-6.59	0.1	298.15	FLRGRAYGL	WT		\N	\N	\N	\N	1MI5	\N	A	CDR1	TISGTDY	D	15640805	Biacore 3000	CM5	FLRGRAYGL-HLA-B*08:01	direct	LC13 S25A
3	LC13	HLA-B*08:01	HLA-B*08:01	WT		T26A	19.4	\N	\N	0.64	-6.43	0.26	298.15	FLRGRAYGL	WT		\N	\N	\N	\N	1MI5	\N	A	CDR1	TISGTDY	D	15640805	Biacore 3000	CM5	FLRGRAYGL-HLA-B*08:01	direct	LC13 T26A
4	LC13	HLA-B*08:01	HLA-B*08:01	WT		S28A	11.7	\N	\N	1.07	-6.73	-0.04	298.15	FLRGRAYGL	WT		\N	\N	\N	\N	1MI5	\N	A	CDR1	TISGTDY	D	15640805	Biacore 3000	CM5	FLRGRAYGL-HLA-B*08:01	direct	LC13 S28A
5	LC13	HLA-B*08:01	HLA-B*08:01	WT		T30A	33.7	\N	\N	0.37	-6.1	0.59	298.15	FLRGRAYGL	WT		\N	\N	\N	\N	1MI5	\N	A	CDR1	TISGTDY	D	15640805	Biacore 3000	CM5	FLRGRAYGL-HLA-B*08:01	direct	LC13 T30A
6	LC13	HLA-B*08:01	HLA-B*08:01	WT		Y31A	26.7	\N	\N	0.47	-6.24	0.45	298.15	FLRGRAYGL	WT		\N	\N	\N	\N	1MI5	\N	A	CDR1	TISGTDY	D	15640805	Biacore 3000	CM5	FLRGRAYGL-HLA-B*08:01	direct	LC13 Y31A
7	LC13	HLA-B*08:01	HLA-B*08:01	WT		H33A	200	\N	\N	\N	\N	\N	298.15	FLRGRAYGL	WT		\N	\N	\N	\N	1MI5	\N	A	\N	\N	D	15640805	Biacore 3000	CM5	FLRGRAYGL-HLA-B*08:01	direct	LC13 H33A
8	LC13	HLA-B*08:01	HLA-B*08:01	WT		H48A	82.4	\N	\N	0.15	-5.57	1.12	298.15	FLRGRAYGL	WT		\N	\N	\N	\N	1MI5	\N	A	\N	\N	D	15640805	Biacore 3000	CM5	FLRGRAYGL-HLA-B*08:01	direct	LC13 H48A
9	LC13	HLA-B*08:01	HLA-B*08:01	WT		L50A	200	\N	\N	\N	\N	\N	298.15	FLRGRAYGL	WT		\N	\N	\N	\N	1MI5	\N	A	CDR2	GLTSN	D	15640805	Biacore 3000	CM5	FLRGRAYGL-HLA-B*08:01	direct	LC13 L50A
10	LC13	HLA-B*08:01	HLA-B*08:01	WT		T51A	4.87	\N	\N	2.57	-7.25	-0.56	298.15	FLRGRAYGL	WT		\N	\N	\N	\N	1MI5	\N	A	CDR2	GLTSN	D	15640805	Biacore 3000	CM5	FLRGRAYGL-HLA-B*08:01	direct	LC13 T51A
11	LC13	HLA-B*08:01	HLA-B*08:01	WT		S52A	28.2	\N	\N	0.44	-6.21	0.49	298.15	FLRGRAYGL	WT		\N	\N	\N	\N	1MI5	\N	A	CDR2	GLTSN	D	15640805	Biacore 3000	CM5	FLRGRAYGL-HLA-B*08:01	direct	LC13 S52A
12	LC13	HLA-B*08:01	HLA-B*08:01	WT		N54A	12.1	\N	\N	1.03	-6.71	-0.02	298.15	FLRGRAYGL	WT		\N	\N	\N	\N	1MI5	\N	A	CDR2	GLTSN	D	15640805	Biacore 3000	CM5	FLRGRAYGL-HLA-B*08:01	direct	LC13 N54A
13	LC13	HLA-B*08:01	HLA-B*08:01	WT		P93A	200	\N	\N	\N	\N	\N	298.15	FLRGRAYGL	WT		\N	\N	\N	\N	1MI5	\N	A	CDR3	ILPLAGGTSYGKL	D	15640805	Biacore 3000	CM5	FLRGRAYGL-HLA-B*08:01	direct	LC13 P93A
14	LC13	HLA-B*08:01	HLA-B*08:01	WT		L94A	200	\N	\N	\N	\N	\N	298.15	FLRGRAYGL	WT		\N	\N	\N	\N	1MI5	\N	A	CDR3	ILPLAGGTSYGKL	D	15640805	Biacore 3000	CM5	FLRGRAYGL-HLA-B*08:01	direct	LC13 L94A
15	LC13	HLA-B*08:01	HLA-B*08:01	WT		A95G	34.9	\N	\N	0.36	-6.08	0.6	298.15	FLRGRAYGL	WT		\N	\N	\N	\N	1MI5	\N	A	CDR3	ILPLAGGTSYGKL	D	15640805	Biacore 3000	CM5	FLRGRAYGL-HLA-B*08:01	direct	LC13 A95G
16	LC13	HLA-B*08:01	HLA-B*08:01	WT		G96A	45.4	\N	\N	0.28	-5.92	0.75	298.15	FLRGRAYGL	WT		\N	\N	\N	\N	1MI5	\N	A	CDR3	ILPLAGGTSYGKL	D	15640805	Biacore 3000	CM5	FLRGRAYGL-HLA-B*08:01	direct	LC13 G96A
17	LC13	HLA-B*08:01	HLA-B*08:01	WT		G97A	200	\N	\N	\N	\N	\N	298.15	FLRGRAYGL	WT		\N	\N	\N	\N	1MI5	\N	A	CDR3	ILPLAGGTSYGKL	D	15640805	Biacore 3000	CM5	FLRGRAYGL-HLA-B*08:01	direct	LC13 G97A
18	LC13	HLA-B*08:01	HLA-B*08:01	WT		T98A	61.4	\N	\N	0.2	-5.75	0.95	298.15	FLRGRAYGL	WT		\N	\N	\N	\N	1MI5	\N	A	CDR3	ILPLAGGTSYGKL	D	15640805	Biacore 3000	CM5	FLRGRAYGL-HLA-B*08:01	direct	LC13 T98A
19	LC13	HLA-B*08:01	HLA-B*08:01	WT		S99A	50.5	\N	\N	0.25	-5.86	0.82	298.15	FLRGRAYGL	WT		\N	\N	\N	\N	1MI5	\N	A	CDR3	ILPLAGGTSYGKL	D	15640805	Biacore 3000	CM5	FLRGRAYGL-HLA-B*08:01	direct	LC13 S99A
20	LC13	HLA-B*08:01	HLA-B*08:01	WT		Y100A	200	\N	\N	\N	\N	\N	298.15	FLRGRAYGL	WT		\N	\N	\N	\N	1MI5	\N	A	CDR3	ILPLAGGTSYGKL	D	15640805	Biacore 3000	CM5	FLRGRAYGL-HLA-B*08:01	direct	LC13 Y100A
21	LC13	HLA-B*08:01	HLA-B*08:01	WT		G102A	200	\N	\N	\N	\N	\N	298.15	FLRGRAYGL	WT		\N	\N	\N	\N	1MI5	\N	A	CDR3	ILPLAGGTSYGKL	D	15640805	Biacore 3000	CM5	FLRGRAYGL-HLA-B*08:01	direct	LC13 G102A
22	LC13	HLA-B*08:01	HLA-B*08:01	WT		K103A	200	\N	\N	\N	\N	\N	298.15	FLRGRAYGL	WT		\N	\N	\N	\N	1MI5	\N	A	CDR3	ILPLAGGTSYGKL	D	15640805	Biacore 3000	CM5	FLRGRAYGL-HLA-B*08:01	direct	LC13 K103A
23	LC13	HLA-B*08:01	HLA-B*08:01	WT		S27A	13.2	\N	\N	0.95	-6.66	0.03	298.15	FLRGRAYGL	WT		\N	\N	\N	\N	1MI5	\N	B	CDR1	SGHVS	E	15640805	Biacore 3000	CM5	FLRGRAYGL-HLA-B*08:01	direct	LC13 S27A
24	LC13	HLA-B*08:01	HLA-B*08:01	WT		G28A	7.67	\N	\N	1.63	-6.98	-0.29	298.15	FLRGRAYGL	WT		\N	\N	\N	\N	1MI5	\N	B	CDR1	SGHVS	E	15640805	Biacore 3000	CM5	FLRGRAYGL-HLA-B*08:01	direct	LC13 G28A
25	LC13	HLA-B*08:01	HLA-B*08:01	WT		V30A	20.5	\N	\N	0.61	-6.4	0.29	298.15	FLRGRAYGL	WT		\N	\N	\N	\N	1MI5	\N	B	CDR1	SGHVS	E	15640805	Biacore 3000	CM5	FLRGRAYGL-HLA-B*08:01	direct	LC13 V30A
26	LC13	HLA-B*08:01	HLA-B*08:01	WT		S31A	75.3	\N	\N	0.17	-5.62	1.05	298.15	FLRGRAYGL	WT		\N	\N	\N	\N	1MI5	\N	B	CDR1	SGHVS	E	15640805	Biacore 3000	CM5	FLRGRAYGL-HLA-B*08:01	direct	LC13 S31A
27	LC13	HLA-B*08:01	HLA-B*08:01	WT		Q50A	11.1	\N	\N	1.13	-6.76	-0.07	298.15	FLRGRAYGL	WT		\N	\N	\N	\N	1MI5	\N	B	CDR2	FQNEAQ	E	15640805	Biacore 3000	CM5	FLRGRAYGL-HLA-B*08:01	direct	LC13 Q50A
28	LC13	HLA-B*08:01	HLA-B*08:01	WT		N51A	6.02	\N	\N	2.08	-7.12	-0.43	298.15	FLRGRAYGL	WT		\N	\N	\N	\N	1MI5	\N	B	CDR2	FQNEAQ	E	15640805	Biacore 3000	CM5	FLRGRAYGL-HLA-B*08:01	direct	LC13 N51A
29	LC13	HLA-B*08:01	HLA-B*08:01	WT		E52A	49.8	\N	\N	0.25	-5.87	0.82	298.15	FLRGRAYGL	WT		\N	\N	\N	\N	1MI5	\N	B	CDR2	FQNEAQ	E	15640805	Biacore 3000	CM5	FLRGRAYGL-HLA-B*08:01	direct	LC13 E52A
30	LC13	HLA-B*08:01	HLA-B*08:01	WT		S94A	20.8	\N	\N	0.6	-6.39	0.3	298.15	FLRGRAYGL	WT		\N	\N	\N	\N	1MI5	\N	B	CDR3	ASSLGQAYEQY	E	15640805	Biacore 3000	CM5	FLRGRAYGL-HLA-B*08:01	direct	LC13 S94A
31	LC13	HLA-B*08:01	HLA-B*08:01	WT		S95A	4.45	\N	\N	2.81	-7.3	-0.61	298.15	FLRGRAYGL	WT		\N	\N	\N	\N	1MI5	\N	B	CDR3	ASSLGQAYEQY	E	15640805	Biacore 3000	CM5	FLRGRAYGL-HLA-B*08:01	direct	LC13 S95A
32	LC13	HLA-B*08:01	HLA-B*08:01	WT		L96A	15.2	\N	\N	0.82	-6.57	0.12	298.15	FLRGRAYGL	WT		\N	\N	\N	\N	1MI5	\N	B	CDR3	ASSLGQAYEQY	E	15640805	Biacore 3000	CM5	FLRGRAYGL-HLA-B*08:01	direct	LC13 L96A
33	LC13	HLA-B*08:01	HLA-B*08:01	WT		G97A	200	\N	\N	\N	\N	\N	298.15	FLRGRAYGL	WT		\N	\N	\N	\N	1MI5	\N	B	CDR3	ASSLGQAYEQY	E	15640805	Biacore 3000	CM5	FLRGRAYGL-HLA-B*08:01	direct	LC13 G97A
34	LC13	HLA-B*08:01	HLA-B*08:01	WT		Q98A	200	\N	\N	\N	\N	\N	298.15	FLRGRAYGL	WT		\N	\N	\N	\N	1MI5	\N	B	CDR3	ASSLGQAYEQY	E	15640805	Biacore 3000	CM5	FLRGRAYGL-HLA-B*08:01	direct	LC13 Q98A
35	LC13	HLA-B*08:01	HLA-B*08:01	WT		A99G	200	\N	\N	\N	\N	\N	298.15	FLRGRAYGL	WT		\N	\N	\N	\N	1MI5	\N	B	CDR3	ASSLGQAYEQY	E	15640805	Biacore 3000	CM5	FLRGRAYGL-HLA-B*08:01	direct	LC13 A99G
36	LC13	HLA-B*08:01	HLA-B*08:01	WT		Y100A	200	\N	\N	\N	\N	\N	298.15	FLRGRAYGL	WT		\N	\N	\N	\N	1MI5	\N	B	CDR3	ASSLGQAYEQY	E	15640805	Biacore 3000	CM5	FLRGRAYGL-HLA-B*08:01	direct	LC13 Y100A
37	LC13	HLA-B*08:01	HLA-B*08:01	WT		E105A	15.3	\N	\N	0.82	-6.57	0.12	298.15	FLRGRAYGL	WT		\N	\N	\N	\N	1MI5	\N	B	CDR3	ASSLGQAYEQY	E	15640805	Biacore 3000	CM5	FLRGRAYGL-HLA-B*08:01	direct	LC13 E105A
38	LC13	HLA-B*08:01	HLA-B*08:01	WT		Q106A	200	\N	\N	\N	\N	\N	298.15	FLRGRAYGL	WT		\N	\N	\N	\N	1MI5	\N	B	CDR3	ASSLGQAYEQY	E	15640805	Biacore 3000	CM5	FLRGRAYGL-HLA-B*08:01	direct	LC13 Q106A
39	LC13	HLA-B*08:01	HLA-B*08:01	WT		Y107A	19.4	\N	\N	0.64	-6.43	0.26	298.15	FLRGRAYGL	WT		\N	\N	\N	\N	1MI5	\N	B	CDR3	ASSLGQAYEQY	E	15640805	Biacore 3000	CM5	FLRGRAYGL-HLA-B*08:01	direct	LC13 Y107A
41	JM22	HLA-A*02:01	HLA-A*02:01	WT		S31A	15	13000	0.2	0.35	-6.58	0.62	298.15	GILGFVFTL	WT		\N	\N	\N	\N	2VLJ	\N	A	CDR1	SVFSSL	D	18275829	Biacore 2000	CM5	GILGFVFTL-HLA-A*02:01	indirect	JM22 S31A
42	JM22	HLA-A*02:01	HLA-A*02:01	WT		S32A	30	15000	0.46	0.17	-6.17	1.05	298.15	GILGFVFTL	WT		\N	\N	\N	\N	2VLJ	\N	A	CDR1	SVFSSL	D	18275829	Biacore 2000	CM5	GILGFVFTL-HLA-A*02:01	indirect	JM22 S32A
43	JM22	HLA-A*02:01	HLA-A*02:01	WT		Q34A	27	38000	1.03	0.19	-6.23	0.98	298.15	GILGFVFTL	WT		\N	\N	\N	\N	2VLJ	\N	A	CDR1	SVFSSL	D	18275829	Biacore 2000	CM5	GILGFVFTL-HLA-A*02:01	indirect	JM22 Q34A
44	JM22	HLA-A*02:01	HLA-A*02:01	WT		D32A	74	\N	\N	0.07	-5.63	1.58	298.15	GILGFVFTL	WT		\N	\N	\N	\N	2VLJ	\N	B	CDR1	LNHDA	E	18275829	Biacore 2000	CM5	GILGFVFTL-HLA-A*02:01	indirect	JM22 D32A
45	JM22	HLA-A*02:01	HLA-A*02:01	WT		D32S	200	\N	\N	\N	\N	\N	298.15	GILGFVFTL	WT		\N	\N	\N	\N	2VLJ	\N	B	CDR1	LNHDA	E	18275829	Biacore 2000	CM5	GILGFVFTL-HLA-A*02:01	indirect	JM22 D32S
46	JM22	HLA-A*02:01	HLA-A*02:01	WT		Q52A	200	\N	\N	\N	\N	\N	298.15	GILGFVFTL	WT		\N	\N	\N	\N	2VLJ	\N	B	CDR2	SQIVND	E	18275829	Biacore 2000	CM5	GILGFVFTL-HLA-A*02:01	indirect	JM22 Q52A
47	JM22	HLA-A*02:01	HLA-A*02:01	WT		Q52E	200	\N	\N	\N	\N	\N	298.15	GILGFVFTL	WT		\N	\N	\N	\N	2VLJ	\N	B	CDR2	SQIVND	E	18275829	Biacore 2000	CM5	GILGFVFTL-HLA-A*02:01	indirect	JM22 QS2E
48	JM22	HLA-A*02:01	HLA-A*02:01	WT		I53A	200	\N	\N	\N	\N	\N	298.15	GILGFVFTL	WT		\N	\N	\N	\N	2VLJ	\N	B	CDR2	SQIVND	E	18275829	Biacore 2000	CM5	GILGFVFTL-HLA-A*02:01	indirect	JM22 I53A
49	JM22	HLA-A*02:01	HLA-A*02:01	WT		I53G	200	\N	\N	\N	\N	\N	298.15	GILGFVFTL	WT		\N	\N	\N	\N	2VLJ	\N	B	CDR2	SQIVND	E	18275829	Biacore 2000	CM5	GILGFVFTL-HLA-A*02:01	indirect	JM22 I53G
50	JM22	HLA-A*02:01	HLA-A*02:01	WT		I53N	200	\N	\N	\N	\N	\N	298.15	GILGFVFTL	WT		\N	\N	\N	\N	2VLJ	\N	B	CDR2	SQIVND	E	18275829	Biacore 2000	CM5	GILGFVFTL-HLA-A*02:01	indirect	JM22 I53N
51	JM22	HLA-A*02:01	HLA-A*02:01	WT		I53V	7.3	17100	0.13	0.71	-7.01	0.2	298.15	GILGFVFTL	WT		\N	\N	\N	\N	2VLJ	\N	B	CDR2	SQIVND	E	18275829	Biacore 2000	CM5	GILGFVFTL-HLA-A*02:01	indirect	JM22 I53V
52	JM22	HLA-A*02:01	HLA-A*02:01	WT		I53L	57	7000	0.4	0.09	-5.79	1.43	298.15	GILGFVFTL	WT		\N	\N	\N	\N	2VLJ	\N	B	CDR2	SQIVND	E	18275829	Biacore 2000	CM5	GILGFVFTL-HLA-A*02:01	indirect	JM22 I53L
53	JM22	HLA-A*02:01	HLA-A*02:01	WT		N55A	35	18000	0.63	0.15	-6.08	1.12	298.15	GILGFVFTL	WT		\N	\N	\N	\N	2VLJ	\N	B	CDR2	SQIVND	E	18275829	Biacore 2000	CM5	GILGFVFTL-HLA-A*02:01	indirect	JM22 N55A
54	JM22	HLA-A*02:01	HLA-A*02:01	WT		N55D	12	32300	0.38	0.43	-6.71	0.5	298.15	GILGFVFTL	WT		\N	\N	\N	\N	2VLJ	\N	B	CDR2	SQIVND	E	18275829	Biacore 2000	CM5	GILGFVFTL-HLA-A*02:01	indirect	JM22 N55D
55	JM22	HLA-A*02:01	HLA-A*02:01	WT		D56A	6.5	38000	0.25	0.8	-7.08	0.13	298.15	GILGFVFTL	WT		\N	\N	\N	\N	2VLJ	\N	B	CDR2	SQIVND	E	18275829	Biacore 2000	CM5	GILGFVFTL-HLA-A*02:01	indirect	JM22 D56A
56	JM22	HLA-A*02:01	HLA-A*02:01	WT		Q58A	12	28000	0.34	0.43	-6.71	0.5	298.15	GILGFVFTL	WT		\N	\N	\N	\N	2VLJ	\N	B	CDR2	SQIVND	E	18275829	Biacore 2000	CM5	GILGFVFTL-HLA-A*02:01	indirect	JM22 Q58A
57	JM22	HLA-A*02:01	HLA-A*02:01	WT		Q58E	5.2	50000	0.26	1	-7.21	0	298.15	GILGFVFTL	WT		\N	\N	\N	\N	2VLJ	\N	B	CDR2	SQIVND	E	18275829	Biacore 2000	CM5	GILGFVFTL-HLA-A*02:01	indirect	JM22 Q58E
58	JM22	HLA-A*02:01	HLA-A*02:01	WT		R98A	200	\N	\N	\N	\N	\N	298.15	GILGFVFTL	WT		\N	\N	\N	\N	2VLJ	\N	B	CDR3	ASSSRSSYEQY	E	18275829	Biacore 2000	CM5	GILGFVFTL-HLA-A*02:01	indirect	JM22 R98A
59	JM22	HLA-A*02:01	HLA-A*02:01	WT		R98H	200	\N	\N	\N	\N	\N	298.15	GILGFVFTL	WT		\N	\N	\N	\N	2VLJ	\N	B	CDR3	ASSSRSSYEQY	E	18275829	Biacore 2000	CM5	GILGFVFTL-HLA-A*02:01	indirect	JM22 R98H
60	JM22	HLA-A*02:01	HLA-A*02:01	WT		S99A	4.9	59000	0.29	1.06	-7.24	-0.03	298.15	GILGFVFTL	WT	2VLR	x-ray diffraction	2.3	0.222	0.281	2VLJ	\N	B	CDR3	ASSSRSSYEQY	E	18275829	Biacore 2000	CM5	GILGFVFTL-HLA-A*02:01	indirect	JM22 S99A
61	JM22	HLA-A*02:01	HLA-A*02:01	WT		Y101A	7.7	170000	1.3	0.68	-6.98	0.23	298.15	GILGFVFTL	WT		\N	\N	\N	\N	2VLJ	\N	B	CDR3	ASSSRSSYEQY	E	18275829	Biacore 2000	CM5	GILGFVFTL-HLA-A*02:01	indirect	JM22 Y101A
62	JM22	HLA-A*02:01	HLA-A*02:01	WT		Y101F	12	18000	0.21	0.43	-6.71	0.5	298.15	GILGFVFTL	WT		\N	\N	\N	\N	2VLJ	\N	B	CDR3	ASSSRSSYEQY	E	18275829	Biacore 2000	CM5	GILGFVFTL-HLA-A*02:01	indirect	JM22 Y101F
64	A6	HLA-A*02:01	HLA-A*02:01	WT		D26M	3.01429	\N	\N	0.7	-7.53	0.19 ? 0.11	298.15	LLFGYPVYV	WT		\N	\N	\N	\N	1AO7	\N	A	CDR1	DRGSQS	D	18767161	Biacore 3000	CM5	A6 D26M	direct	LLFGYPVYV-HLA-A*02:01
65	A6	HLA-A*02:01	HLA-A*02:01	WT		D26V	21.1	\N	\N	0.1	-6.38	1.45 ? 0.17	298.15	LLFGYPVYV	WT		\N	\N	\N	\N	1AO7	\N	A	CDR1	DRGSQS	D	18767161	Biacore 3000	CM5	A6 D26V	direct	LLFGYPVYV-HLA-A*02:01
66	A6	HLA-A*02:01	HLA-A*02:01	WT		D26W	0.327869	24400	0.008	6.2	-8.84	?1.08 ? 0.13	298.15	LLFGYPVYV	WT		\N	\N	\N	\N	1AO7	\N	A	CDR1	DRGSQS	D	18767161	Biacore 3000	CM5	A6 D26W	direct	LLFGYPVYV-HLA-A*02:01
67	A6	HLA-A*02:01	HLA-A*02:01	WT		R27F	1.46949	80300	0.118	1.4	-7.95	?0.22 ? 0.13	298.15	LLFGYPVYV	WT		\N	\N	\N	\N	1AO7	\N	A	CDR1	DRGSQS	D	18767161	Biacore 3000	CM5	A6 R27F	direct	LLFGYPVYV-HLA-A*02:01
68	A6	HLA-A*02:01	HLA-A*02:01	WT		G28A	5.64516	37200	0.21	0.4	-7.15	0.58 ? 0.13	298.15	LLFGYPVYV	WT		\N	\N	\N	\N	1AO7	\N	A	CDR1	DRGSQS	D	18767161	Biacore 3000	CM5	A6 G28A	direct	LLFGYPVYV-HLA-A*02:01
69	A6	HLA-A*02:01	HLA-A*02:01	WT		G28I	1.35831	42700	0.058	1.6	-8	?0.27 ? 0.11	298.15	LLFGYPVYV	WT		\N	\N	\N	\N	1AO7	\N	A	CDR1	DRGSQS	D	18767161	Biacore 3000	CM5	A6 G28I	direct	LLFGYPVYV-HLA-A*02:01
70	A6	HLA-A*02:01	HLA-A*02:01	WT		G28L	0.982659	69200	0.068	2.2	-8.2	-0.46	298.15	LLFGYPVYV	WT		\N	\N	\N	\N	1AO7	\N	A	CDR1	DRGSQS	D	18767161	Biacore 3000	CM5	A6 G28L	direct	LLFGYPVYV-HLA-A*02:01
71	A6	HLA-A*02:01	HLA-A*02:01	WT		G28M	0.896391	85900	0.077	2.4	-8.25	?0.51 ? 0.21	298.15	LLFGYPVYV	WT		\N	\N	\N	\N	1AO7	\N	A	CDR1	DRGSQS	D	18767161	Biacore 3000	CM5	A6 G28M	direct	LLFGYPVYV-HLA-A*02:01
72	A6	HLA-A*02:01	HLA-A*02:01	WT		G28R	105.5	\N	\N	0.02	-5.42	2.43 ? 0.49	298.15	LLFGYPVYV	WT		\N	\N	\N	\N	1AO7	\N	A	CDR1	DRGSQS	D	18767161	Biacore 3000	CM5	A6 G28R	direct	LLFGYPVYV-HLA-A*02:01
73	A6	HLA-A*02:01	HLA-A*02:01	WT		G28T	0.576923	67600	0.039	3.6	-8.51	?0.76 ? 0.12	298.15	LLFGYPVYV	WT		\N	\N	\N	\N	1AO7	\N	A	CDR1	DRGSQS	D	18767161	Biacore 3000	CM5	A6 G28T	direct	LLFGYPVYV-HLA-A*02:01
74	A6	HLA-A*02:01	HLA-A*02:01	WT		G28V	5.40323	24800	0.134	0.4	-7.19	0.56 ? 0.16	298.15	LLFGYPVYV	WT		\N	\N	\N	\N	1AO7	\N	A	CDR1	DRGSQS	D	18767161	Biacore 3000	CM5	A6 G28V	direct	LLFGYPVYV-HLA-A*02:01
75	A6	HLA-A*02:01	HLA-A*02:01	WT		S29A	3.70844	39100	0.145	0.6	-7.41	0.33 ? 0.11	298.15	LLFGYPVYV	WT		\N	\N	\N	\N	1AO7	\N	A	CDR1	DRGSQS	D	18767161	Biacore 3000	CM5	A6 S29A	direct	LLFGYPVYV-HLA-A*02:01
76	A6	HLA-A*02:01	HLA-A*02:01	WT		Q30N	7.25694	28800	0.209	0.3	-7.01	0.73 ? 0.17	298.15	LLFGYPVYV	WT		\N	\N	\N	\N	1AO7	\N	A	CDR1	DRGSQS	D	18767161	Biacore 3000	CM5	A6 Q30N	direct	LLFGYPVYV-HLA-A*02:01
77	A6	HLA-A*02:01	HLA-A*02:01	WT		Q30E	4.22	\N	\N	0.5	-7.33	0.43 ? 0.14	298.15	LLFGYPVYV	WT		\N	\N	\N	\N	1AO7	\N	A	CDR1	DRGSQS	D	18767161	Biacore 3000	CM5	A6 Q30E	direct	LLFGYPVYV-HLA-A*02:01
78	A6	HLA-A*02:01	HLA-A*02:01	WT		S51M	1.13383	53800	0.061	1.9	-8.11	?0.37 ? 0.22	298.15	LLFGYPVYV	WT		\N	\N	\N	\N	1AO7	\N	A	CDR2	IYSNGD	D	18767161	Biacore 3000	CM5	A6 S51M	direct	LLFGYPVYV-HLA-A*02:01
79	A6	HLA-A*02:01	HLA-A*02:01	WT		K68H	10.55	\N	\N	0.2	-6.79	1.09	298.15	LLFGYPVYV	WT		\N	\N	\N	\N	1AO7	\N	A	CDR2	IYSNGD	D	18767161	Biacore 3000	CM5	A6 K68H	direct	LLFGYPVYV-HLA-A*02:01
80	A6	HLA-A*02:01	HLA-A*02:01	WT		S100A	2.05945	47100	0.097	1	-7.76	?0.01 ? 0.14	298.15	LLFGYPVYV	WT		\N	\N	\N	\N	1AO7	\N	A	CDR3	AVTTDSWGKLQ	D	18767161	Biacore 3000	CM5	A6 S100A	direct	LLFGYPVYV-HLA-A*02:01
81	A6	HLA-A*02:01	HLA-A*02:01	WT		S100N	52.75	\N	\N	0.04	-5.84	1.92 ? 0.84	298.15	LLFGYPVYV	WT		\N	\N	\N	\N	1AO7	\N	A	CDR3	AVTTDSWGKLQ	D	18767161	Biacore 3000	CM5	A6 S100N	direct	LLFGYPVYV-HLA-A*02:01
82	A6	HLA-A*02:01	HLA-A*02:01	WT		S100T	0.930233	25800	0.024	2.3	-8.23	?0.49 ? 0.10	298.15	LLFGYPVYV	WT		\N	\N	\N	\N	1AO7	\N	A	CDR3	AVTTDSWGKLQ	D	18767161	Biacore 3000	CM5	A6 S100T	direct	LLFGYPVYV-HLA-A*02:01
83	A6	HLA-A*02:01	HLA-A*02:01	WT		S100Y	105.5	\N	\N	0.02	-5.42	2.34 ? 0.55	298.15	LLFGYPVYV	WT		\N	\N	\N	\N	1AO7	\N	A	CDR3	AVTTDSWGKLQ	D	18767161	Biacore 3000	CM5	A6 S100Y	direct	LLFGYPVYV-HLA-A*02:01
84	A6	HLA-A*02:01	HLA-A*02:01	WT		I54R	21.1	\N	\N	0.1	-6.37	1.28 ? 0.84	298.15	LLFGYPVYV	WT		\N	\N	\N	\N	1AO7	\N	B	CDR2	SVGAGI	E	18767161	Biacore 3000	CM5	A6 I54R	direct	LLFGYPVYV-HLA-A*02:01
85	A6	HLA-A*02:01	HLA-A*02:01	WT		A99M	1.23967	36300	0.045	1.7	-8.06	?0.31 ? 0.11	298.15	LLFGYPVYV	WT		\N	\N	\N	\N	1AO7	\N	B	CDR3	ASRPGLAGGRPEQY	E	18767161	Biacore 3000	CM5	A6 A99M	direct	LLFGYPVYV-HLA-A*02:01
86	A6	HLA-A*02:01	HLA-A*02:01	WT		A99K	2.5	20800	0.052	0.9	-7.64	0.10 ? 0.14	298.15	LLFGYPVYV	WT		\N	\N	\N	\N	1AO7	\N	B	CDR3	ASRPGLAGGRPEQY	E	18767161	Biacore 3000	CM5	A6 A99K	direct	LLFGYPVYV-HLA-A*02:01
87	A6	HLA-A*02:01	HLA-A*02:01	WT		G100S	1.25	24800	0.031	1.7	-8.05	?0.32 ? 0.10	298.15	LLFGYPVYV	WT		\N	\N	\N	\N	1AO7	\N	B	CDR3	ASRPGLAGGRPEQY	E	18767161	Biacore 3000	CM5	A6 G100S	direct	LLFGYPVYV-HLA-A*02:01
88	A6	HLA-A*02:01	HLA-A*02:01	WT		G101A	0.322581	18600	0.006	6.3	-8.85	?1.09 ? 0.10	298.15	LLFGYPVYV	WT		\N	\N	\N	\N	1AO7	\N	B	CDR3	ASRPGLAGGRPEQY	E	18767161	Biacore 3000	CM5	A6 G101A	direct	LLFGYPVYV-HLA-A*02:01
89	A6	HLA-A*02:01	HLA-A*02:01	WT		R102Q	4.53744	22700	0.103	0.5	-7.29	0.45 ? 0.23	298.15	LLFGYPVYV	WT		\N	\N	\N	\N	1AO7	\N	B	CDR3	ASRPGLAGGRPEQY	E	18767161	Biacore 3000	CM5	A6 R102Q	direct	LLFGYPVYV-HLA-A*02:01
91	RA14	HLA-A*02:01	HLA-A*02:01	WT		WT	69.2	\N	\N	0.4	-5.67	0.54	298.15	NLVGMVATV	P4G		\N	\N	\N	\N	3GSN	\N		\N	\N	\N	19542454	Biacore 3000	CM5	RA14 WT	direct	NLVGMVATV-HLA-A*02:01
92	RA14	HLA-A*02:01	HLA-A*02:01	WT		WT	56.5	\N	\N	0.49	-5.79	0.42	298.15	NLVAMVATV	P4A		\N	\N	\N	\N	3GSN	\N		\N	\N	\N	19542454	Biacore 3000	CM5	RA14 WT	direct	NLVAMVATV-HLA-A*02:01
94	RA14	HLA-A*02:01	HLA-A*02:01	WT		WT	60.2	\N	\N	0.46	-5.76	0.46	298.15	NLVPVVATV	M5V		\N	\N	\N	\N	3GSN	3GSR		\N	\N	\N	19542454	Biacore 3000	CM5	RA14 WT	direct	NLVPVVATV-HLA-A*02:01
95	RA14	HLA-A*02:01	HLA-A*02:01	WT		WT	58.2	\N	\N	0.48	-5.78	0.43	298.15	NLVPTVATV	M5T		\N	\N	\N	\N	3GSN	3GSU		\N	\N	\N	19542454	Biacore 3000	CM5	RA14 WT	direct	NLVPTVATV-HLA-A*02:01
96	RA14	HLA-A*02:01	HLA-A*02:01	WT		WT	57.5	\N	\N	0.48	-5.78	0.43	298.15	NLVPQVATV	M5Q		\N	\N	\N	\N	3GSN	3GSV		\N	\N	\N	19542454	Biacore 3000	CM5	RA14 WT	direct	NLVPQVATV-HLA-A*02:01
98	RA14	HLA-A*02:01	HLA-A*02:01	WT		WT	42.7	\N	\N	0.65	-5.96	0.26	298.15	NLVPMVASV	T8S		\N	\N	\N	\N	3GSN	\N		\N	\N	\N	19542454	Biacore 3000	CM5	RA14 WT	direct	NLVPMVASV-HLA-A*02:01
102	TK3	HLA-B*35:01	HLA-B*35:01	WT		WT	4.8	83300	0.2	0.46	-7.26	0.46	298.15	HPVAEADYFEY	G4A		\N	\N	\N	\N	3MV7	\N		\N	\N	\N	20566715	Biacore 3000	CM5	TK3 WT	direct	HPVAEADYFEY-HLA-B*35:01
103	TK3	HLA-B*35:01	HLA-B*35:01	WT		WT	189	n.d.	n.d.	0.012	-5.08	2.62	298.15	HPVGDAYGFEY	E5D		\N	\N	\N	\N	3MV7	\N		\N	\N	\N	20566715	Biacore 3000	CM5	TK3 WT	direct	HPVGDAYGFEY-HLA-B*35:01
104	TK3	HLA-B*35:01	HLA-B*35:01	WT		WT	52.03	1510	0.076	0.042	-5.84	1.89	298.15	HPVGQAYGFEY	E5Q		\N	\N	\N	\N	3MV7	\N		\N	\N	\N	20566715	Biacore 3000	CM5	TK3 WT	direct	HPVGQAYGFEY-HLA-B*35:01
105	TK3	HLA-B*35:01	HLA-B*35:01	WT		Q55A	5.76	16500	0.115	0.38	-7.15	0.57	298.15	HPVGEADYFEY	WT	3MV9	x-ray diffraction	2.7	0.238	0.331	3MV7	2FYY	B	CDR2	YYNGEE	E	20566715	Biacore 3000	CM5	TK3 Q55A	direct	HPVGEADYFEY-HLA-B*35:01
106	TK3	HLA-B*35:01	HLA-B*35:01	WT		Q55A	12	n.d.	n.d.	0.18	-6.71	1.02	298.15	HPVAEADYFEY	G4A		\N	\N	\N	\N	3MV7	\N	B	CDR2	YYNGEE	E	20566715	Biacore 3000	CM5	TK3 Q55A	direct	HPVAEADYFEY-HLA-B*35:01
107	TK3	HLA-B*35:01	HLA-B*35:01	WT		Q55A	179	n.d.	n.d.	0.012	-5.11	2.62	298.15	HPVGDAYGFEY	E5D		\N	\N	\N	\N	3MV7	\N	B	CDR2	YYNGEE	E	20566715	Biacore 3000	CM5	TK3 Q55A	direct	HPVGDAYGFEY-HLA-B*35:01
108	TK3	HLA-B*35:01	HLA-B*35:01	WT		Q55A	99.6	800	0.131	0.022	-5.46	2.26	298.15	HPVGQAYGFEY	E5Q		\N	\N	\N	\N	3MV7	\N	B	CDR2	YYNGEE	E	20566715	Biacore 3000	CM5	TK3 Q55A	direct	HPVGQAYGFEY-HLA-B*35:01
109	TK3	HLA-B*35:01	HLA-B*35:01	WT		Q55H	34.66	30800	0.787	0.063	-6.08	1.64	298.15	HPVGEADYFEY	WT	3MV8	x-ray diffraction	2.1	0.231	0.276	3MV7	2FYY	B	CDR2	YYNGEE	E	20566715	Biacore 3000	CM5	TK3 Q55H	direct	HPVGEADYFEY-HLA-B*35:01
110	TK3	HLA-B*35:01	HLA-B*35:01	WT		Q55H	74.5	n.d.	n.d.	0.03	-5.63	2.08	298.15	HPVAEADYFEY	G4A		\N	\N	\N	\N	3MV7	\N	B	CDR2	YYNGEE	E	20566715	Biacore 3000	CM5	TK3 Q55H	direct	HPVAEADYFEY-HLA-B*35:01
111	TK3	HLA-B*35:01	HLA-B*35:01	WT		Q55H	200	n.d.	n.d.	\N	\N	\N	298.15	HPVGDAYGFEY	E5D		\N	\N	\N	\N	3MV7	\N	B	CDR2	YYNGEE	E	20566715	Biacore 3000	CM5	TK3 Q55H	direct	HPVGDAYGFEY-HLA-B*35:01
112	TK3	HLA-B*35:01	HLA-B*35:01	WT		Q55H	200	n.d.	n.d.	\N	\N	\N	298.15	HPVGQAYGFEY	E5Q		\N	\N	\N	\N	3MV7	\N	B	CDR2	YYNGEE	E	20566715	Biacore 3000	CM5	TK3 Q55H	direct	HPVGQAYGFEY-HLA-B*35:01
114	MS2-3C8	HLA-DRA*01:01 | HLA-DRB1*04:01	HLA-DRA*01:01 | HLA-DRB1*04:01	WT		T29A	0.42	9880	0.00414	11.9	-8.7	-1.48	298.15	FSWGAEGQRPGFG	WT		\N	\N	\N	\N	3O6F	\N	A	CDR1	TISGTDY	D	21297580	Biacore T100	CM5	FSWGAEGQRPGFG-HLA-DRA*01:01 | HLA-DRB1*04:01	indirect	MS2-3C8 WT
115	MS2-3C8	HLA-DRA*01:01 | HLA-DRB1*04:01	HLA-DRA*01:01 | HLA-DRB1*04:01	WT		K96A	6	\N	\N	0.83	-7.12	0.11	298.15	FSWGAEGQRPGFG	WT		\N	\N	\N	\N	3O6F	\N	A	CDR3	TVYGGATNKLI	D	21297580	Biacore T100	CM5	FSWGAEGQRPGFG-HLA-DRA*01:01 | HLA-DRB1*04:01	indirect	MS2-3C8 WT
116	MS2-3C8	HLA-DRA*01:01 | HLA-DRB1*04:01	HLA-DRA*01:01 | HLA-DRB1*04:01	WT		E50A	6	\N	\N	0.83	-7.12	0.11	298.15	FSWGAEGQRPGFG	WT		\N	\N	\N	\N	3O6F	\N	B	CDR2	SNEGSKA	E	21297580	Biacore T100	CM5	FSWGAEGQRPGFG-HLA-DRA*01:01 | HLA-DRB1*04:01	indirect	MS2-3C8 WT
117	MS2-3C8	HLA-DRA*01:01 | HLA-DRB1*04:01	HLA-DRA*01:01 | HLA-DRB1*04:01	WT		T55A	6.8	\N	\N	0.74	-7.05	0.18	298.15	FSWGAEGQRPGFG	WT		\N	\N	\N	\N	3O6F	\N	B	CDR2	SNEGSKA	E	21297580	Biacore T100	CM5	FSWGAEGQRPGFG-HLA-DRA*01:01 | HLA-DRB1*04:01	indirect	MS2-3C8 WT
118	MS2-3C8	HLA-DRA*01:01 | HLA-DRB1*04:01	HLA-DRA*01:01 | HLA-DRB1*04:01	WT		S98A	300	\N	\N	\N	\N	\N	298.15	FSWGAEGQRPGFG	WT		\N	\N	\N	\N	3O6F	\N	B	CDR3	ARGGSYNSPLH	E	21297580	Biacore T100	CM5	FSWGAEGQRPGFG-HLA-DRA*01:01 | HLA-DRB1*04:01	indirect	MS2-3C8 WT
119	MS2-3C8	HLA-DRA*01:01 | HLA-DRB1*04:01	HLA-DRA*01:01 | HLA-DRB1*04:01	WT		N100A	100	\N	\N	\N	\N	\N	298.15	FSWGAEGQRPGFG	WT		\N	\N	\N	\N	3O6F	\N	B	CDR3	ARGGSYNSPLH	E	21297580	Biacore T100	CM5	FSWGAEGQRPGFG-HLA-DRA*01:01 | HLA-DRB1*04:01	indirect	MS2-3C8 WT
121	A6	HLA-A*02:01	HLA-A*02:01	WT		WT	7.2	58000	0.47	0.13	-7.02	1.21	298.15	LLFGYPRYV	V7R	1QSE	x-ray diffraction	2.8	0.243	0.29	1AO7	\N		\N	\N	\N	10435578	Biacore 1000	CM5	A6 WT	direct	LLFGYPRYV-HLA-A*02:01
124	KK50.4	HLA-E*01:03	HLA-E*01:01	R107G	A	WT	30.2	3560	0.106	1.08	-6.17	-0.05	298.15	VMAPRTLIL	WT		\N	\N	\N	\N	2ESV	\N		\N	\N	\N	16474394	Biacore 3000	CM5	KK50.4 WT	indirect	VMAPRTLIL-HLA-E*01:03
128	KK50.4	HLA-E*01:03	HLA-E*01:01	R107G	A	WT	100	>100000	n.d.	\N	\N	\N	298.15	VMAPRTLVL	I8V		\N	\N	\N	\N	2ESV	\N		\N	\N	\N	16474394	Biacore 3000	CM5	KK50.4 WT	indirect	VMAPRTLVL-HLA-E*01:03
134	DM1	HLA-B*44:02	HLA-B*44:05	Y116D	A	WT	6.3	14000	0.2	0.048	-7.09	1.8	298.15	EENLLDFVRF	WT		\N	\N	\N	\N	3DXA	\N		\N	\N	\N	19139173	Biacore 3000	CM5	EENLLDFVRF-HLA-B*44:02	direct	DM1 WT
135	DM1	HLA-B*44:03	HLA-B*44:05	Y116D | D156L	A | A	WT	9.4	13000	0.25	0.032	-6.86	2.04	298.15	EENLLDFVRF	WT		\N	\N	\N	\N	3DXA	\N		\N	\N	\N	19139173	Biacore 3000	CM5	EENLLDFVRF-HLA-B*44:03	direct	DM1 WT
139	A6	HLA-A*02:01	HLA-A*02:01	A150P	A	WT	9.8	\N	\N	0.18	-6.83	1.02	298.15	LLFGYPVYV	WT		\N	\N	\N	\N	1AO7	\N		\N	\N	\N	20064447	Biacore 3000	CM5	A6 WT	direct	LLFGYPVYV
141	A6	HLA-A*02:01	HLA-A*02:01	A150P	A	WT	5.4	\N	\N	7.59	-7.18	-1.2	298.15	MLWGYLQYV	WT		\N	\N	\N	\N	3H9S	\N		\N	\N	\N	20064447	Biacore 3000	CM5	A6 WT	direct	MLWGYLQYV-HLA-A*02:01 A150P
142	LC13	HLA-B*44:02	HLA-B*44:05	Y116D	A	WT	1.3	65000	0.12	1.18	-8.03	-0.1	298.15	EEYLKAWTF	WT		\N	\N	\N	\N	3KPR	\N		\N	\N	\N	20064448	Biacore 3000	CM5	EEYLKAWTF-HLA-B*44:02	indirect	LC13 WT
143	LC13	HLA-B*44:03	HLA-B*44:05	Y116D | D156L	A | A	WT	200	n.d.	n.d.	\N	\N	\N	298.15	EEYLKAWTF	WT		\N	\N	\N	\N	3KPR	\N		\N	\N	\N	20064448	Biacore 3000	CM5	EEYLKAWTF-HLA-B*44:03	indirect	LC13 WT
145	LC13	HLA-B*44:02	HLA-B*44:05	Y116D	A	WT	189	n.d.	n.d.	0.26	-5.08	0.8	298.15	EEYLQAFTY	WT		\N	\N	\N	\N	3KPS	\N		\N	\N	\N	20064448	Biacore 3000	CM5	EEYLQAFTY-HLA-B*44:02	indirect	LC13 WT
146	LC13	HLA-B*44:03	HLA-B*44:05	Y116D | D156L	A | A	WT	200	n.d.	n.d.	\N	\N	\N	298.15	EEYLQAFTY	WT		\N	\N	\N	\N	3KPS	\N		\N	\N	\N	20064448	Biacore 3000	CM5	EEYLQAFTY-HLA-B*44:03	indirect	LC13 WT
149	LC13	HLA-B*08:01	HLA-B*08:01	Q65A	A	WT	9.7	\N	\N	1.07	-6.84	-0.04	298.15	FLRGRAYGL	WT		\N	\N	\N	\N	1MI5	\N		\N	\N	\N	20483993	Biacore 3000	CM5	FLRGRAYGL-HLA-B*08:01 Q65A	indirect	LC13 WT
150	LC13	HLA-B*08:01	HLA-B*08:01	T69A	A	WT	100	\N	\N	\N	\N	\N	298.15	FLRGRAYGL	WT		\N	\N	\N	\N	1MI5	\N		\N	\N	\N	20483993	Biacore 3000	CM5	FLRGRAYGL-HLA-B*08:01 T69A	indirect	LC13 WT
151	LC13	HLA-B*08:01	HLA-B*08:01	Q155A	A	WT	18.8	\N	\N	0.55	-6.45	0.35	298.15	FLRGRAYGL	WT		\N	\N	\N	\N	1MI5	\N		\N	\N	\N	20483993	Biacore 3000	CM5	FLRGRAYGL-HLA-B*08:01 Q155A	indirect	LC13 WT
154	SB27	HLA-B*35:08	HLA-B*35:08	Q65A	A	WT	8.6	\N	\N	1.3	-6.91	-0.16	298.15	LPEPLPQGQLTAY	WT		\N	\N	\N	\N	2AK4	\N		\N	\N	\N	20483993	Biacore 3000	CM5	LPEPLPQGQLTAY-HLA-B*35:08 Q65A	indirect	SB27 WT
155	SB27	HLA-B*35:08	HLA-B*35:08	T69A	A	WT	8.8	\N	\N	1.27	-6.9	-0.14	298.15	LPEPLPQGQLTAY	WT		\N	\N	\N	\N	2AK4	\N		\N	\N	\N	20483993	Biacore 3000	CM5	LPEPLPQGQLTAY-HLA-B*35:08 T69A	indirect	SB27 WT
156	SB27	HLA-B*35:08	HLA-B*35:08	Q155A	A	WT	50	\N	\N	0.22	-5.87	0.9	298.15	LPEPLPQGQLTAY	WT		\N	\N	\N	\N	2AK4	\N		\N	\N	\N	20483993	Biacore 3000	CM5	LPEPLPQGQLTAY-HLA-B*35:08 Q155A	indirect	SB27 WT
157	SB27	HLA-B*35:08	HLA-B*35:08	Q65A | T69A | Q155A	A | A | A	WT	27	\N	\N	0.41	-6.23	0.53	298.15	LPEPLPQGQLTAY	WT	3KXF	x-ray diffraction	3.1	0.217	0.291	2AK4	\N		\N	\N	\N	20483993	Biacore 3000	CM5	LPEPLPQGQLTAY-HLA-B*35:08 Q65A | T69A | Q155A	indirect	SB27 WT
159	AS01	HLA-A*02:01	HLA-A*02:01	WT		WT	50.4	\N	\N	0.21	-5.86	0.92	298.15	GLATLVAML	C3A		\N	\N	\N	\N	3O4L	\N		\N	\N	\N	21124993	Biacore 3000	CM5	GLATLVAML-HLA-A*02:01	indirect	AS01 WT
160	AS01	HLA-A*02:01	HLA-A*02:01	WT		WT	685.2	\N	\N	0.016	-4.32	2.45	298.15	GLCALVAML	T4A		\N	\N	\N	\N	3O4L	\N		\N	\N	\N	21124993	Biacore 3000	CM5	GLCALVAML-HLA-A*02:01	indirect	AS01 WT
161	AS01	HLA-A*02:01	HLA-A*02:01	WT		WT	177.1	\N	\N	0.06	-5.12	1.67	298.15	GLCTAVAML	L5A		\N	\N	\N	\N	3O4L	\N		\N	\N	\N	21124993	Biacore 3000	CM5	GLCTAVAML-HLA-A*02:01	indirect	AS01 WT
162	AS01	HLA-A*02:01	HLA-A*02:01	WT		WT	133.8	\N	\N	0.08	-5.28	1.5	298.15	GLCTLAAML	V6A		\N	\N	\N	\N	3O4L	\N		\N	\N	\N	21124993	Biacore 3000	CM5	GLCTLAAML-HLA-A*02:01	indirect	AS01 WT
163	AS01	HLA-A*02:01	HLA-A*02:01	WT		WT	43.8	\N	\N	0.24	-5.95	0.85	298.15	GLCTLVAAL	M8A		\N	\N	\N	\N	3O4L	\N		\N	\N	\N	21124993	Biacore 3000	CM5	GLCTLVAAL-HLA-A*02:01	indirect	AS01 WT
165	Hy.1B11	HLA-DQA1*01:02 | HLA-DQB1*05:01	HLA-DQA1*01:02 | HLA-DQB1*05:01	WT		Y48A	15.8	\N	\N	0.91	-6.55	0.06	298.15	ENPVVHFFKNIVTPR	WT		\N	\N	\N	\N	3PL6	\N	B	CDR2	FQGTGA	E	21199956	Biacore 3000	CM5	ENPVVHFFKNIVTPR-HLA-DQA1*01:02 | HLA-DQB1*05:01	indirect	Hy.1B11 Y46a
166	Hy.1B11	HLA-DQA1*01:02 | HLA-DQB1*05:01	HLA-DQA1*01:02 | HLA-DQB1*05:01	WT		Q50A	108	\N	\N	0.13	-5.41	1.21	298.15	ENPVVHFFKNIVTPR	WT		\N	\N	\N	\N	3PL6	\N	B	CDR2	FQGTGA	E	21199956	Biacore 3000	CM5	ENPVVHFFKNIVTPR-HLA-DQA1*01:02 | HLA-DQB1*05:01	indirect	Hy.1B11 Q48A
167	Hy.1B11	HLA-DQA1*01:02 | HLA-DQB1*05:01	HLA-DQA1*01:02 | HLA-DQB1*05:01	WT		T52A	20	\N	\N	0.72	-6.41	0.19	298.15	ENPVVHFFKNIVTPR	WT		\N	\N	\N	\N	3PL6	\N	B	CDR2	FQGTGA	E	21199956	Biacore 3000	CM5	ENPVVHFFKNIVTPR-HLA-DQA1*01:02 | HLA-DQB1*05:01	indirect	Hy.1B11 T50A
168	Hy.1B11	HLA-DQA1*01:02 | HLA-DQB1*05:01	HLA-DQA1*01:02 | HLA-DQB1*05:01	WT		D56A	30.8	\N	\N	0.46	-6.15	0.46	298.15	ENPVVHFFKNIVTPR	WT		\N	\N	\N	\N	3PL6	\N	B	CDR2	FQGTGA	E	21199956	Biacore 3000	CM5	ENPVVHFFKNIVTPR-HLA-DQA1*01:02 | HLA-DQB1*05:01	indirect	Hy.1B11 D54A
169	Hy.1B11	HLA-DQA1*01:02 | HLA-DQB1*05:01	HLA-DQA1*01:02 | HLA-DQB1*05:01	WT		L97A	110	\N	\N	0.13	-5.4	1.21	298.15	ENPVVHFFKNIVTPR	WT		\N	\N	\N	\N	3PL6	\N	B	CDR3	ATSALGDTQY	E	21199956	Biacore 3000	CM5	ENPVVHFFKNIVTPR-HLA-DQA1*01:02 | HLA-DQB1*05:01	indirect	Hy.1B11 L95A
170	Hy.1B11	HLA-DQA1*01:02 | HLA-DQB1*05:01	HLA-DQA1*01:02 | HLA-DQB1*05:01	WT		F95A	250	\N	\N	\N	\N	\N	298.15	ENPVVHFFKNIVTPR	WT		\N	\N	\N	\N	3PL6	\N	A	CDR3	AASSFGNEKLT	D	21199956	Biacore 3000	CM5	ENPVVHFFKNIVTPR-HLA-DQA1*01:02 | HLA-DQB1*05:01	indirect	Hy.1B11 F95A
171	Hy.1B11	HLA-DQA1*01:02 | HLA-DQB1*05:01	HLA-DQA1*01:02 | HLA-DQB1*05:01	WT		N97A	38	\N	\N	0.38	-6.03	0.57	298.15	ENPVVHFFKNIVTPR	WT		\N	\N	\N	\N	3PL6	\N	A	CDR3	AASSFGNEKLT	D	21199956	Biacore 3000	CM5	ENPVVHFFKNIVTPR-HLA-DQA1*01:02 | HLA-DQB1*05:01	indirect	Hy.1B11 N97A
172	Hy.1B11	HLA-DQA1*01:02 | HLA-DQB1*05:01	HLA-DQA1*01:02 | HLA-DQB1*05:01	WT		E98A	250	\N	\N	\N	\N	\N	298.15	ENPVVHFFKNIVTPR	WT		\N	\N	\N	\N	3PL6	\N	A	CDR3	AASSFGNEKLT	D	21199956	Biacore 3000	CM5	ENPVVHFFKNIVTPR-HLA-DQA1*01:02 | HLA-DQB1*05:01	indirect	Hy.1B11 E98A
173	Hy.1B11	HLA-DQA1*01:02 | HLA-DQB1*05:01	HLA-DQA1*01:02 | HLA-DQB1*05:01	WT		N31A | S52A	13.8	\N	\N	1.04	-6.63	-0.02	298.15	ENPVVHFFKNIVTPR	WT		\N	\N	\N	\N	3PL6	\N	A | A	CDR1 | CDR2	DSASNY | IRSNVGE	D | D	21199956	Biacore 3000	CM5	ENPVVHFFKNIVTPR-HLA-DQA1*01:02 | HLA-DQB1*05:01	indirect	Hy.1B11 N31A | S52A
174	A6	HLA-A*02:01	HLA-A*02:01	WT		WT	48	\N	\N	2.92	-5.89	-0.63	298.15	LLYGFVNYI	G2L		\N	\N	\N	\N	3PWP	3PWN		\N	\N	\N	21282516	Biacore 3000	CM5	LLYGFVNYI-HLA-A*02:01	indirect	A6 WT
175	A6	HLA-A*02:01	HLA-A*02:01	WT		WT	73	\N	\N	1.92	-5.64	-0.39	298.15	LLYGFVNYV	G2L|I9V		\N	\N	\N	\N	3PWP	3PWJ		\N	\N	\N	21282516	Biacore 3000	CM5	LLYGFVNYV-HLA-A*02:01	indirect	A6 WT
182	A6	HLA-A*02:01	HLA-A*02:01	WT		WT	1.2	\N	\N	0.75	-8.08	0.17	298.15	LLFGFPVYV	Y5F	3QFJ	x-ray diffraction	2.29	0.221	0.271	1AO7	\N		\N	\N	\N	22019736	Time-resolved fluorescence anisotropy	\N	\N	\N	\N
183	MEL5	HLA-A*02:01	HLA-A*02:01	WT		D27F | R28L | I50T | S52R | N53E | Y71H | V93D | A94G | K96R | S97L | L44P | S50W | V51G | G52P | I53F | T100M | E102G | L103W | F104Q	0.0006	\N	\N	10667	-12.57	-5.49	298.15	ELAGIGILTV	WT	4JFF	\N	\N	\N	\N	3HG1	\N	A | A | A | A | A | A | A | A | A | A | B | B | B | B | B | B | B | B | B	CDR1 | CDR1 | CDR2 | CDR2 | CDR2 | \N | CDR3 | CDR3 | CDR3 | CDR3 | \N | CDR2 | CDR2 | CDR2 | CDR2 | CDR3 | CDR3 | CDR3 | CDR3 |	DRGSQS | DRGSQS | IYSNG | IYSNG | IYSNG | \N | CAVNVAGKSTFG | CAVNVAGKSTFG | CAVNVAGKSTFG | CAVNVAGKSTFG | \N | SVGIG | SVGIG | SVGIG | SVGIG | CAWSETGLGTGELFFQ | CAWSETGLGTGELFFQ | CAWSETGLGTGELFFQ | CAWSETGLGTGELFFQ |	D | D | D | D | D | D | D | D | D | D | E | E | E | E | E | E | E | E | E	23698002	Biacore T100	CM5	MEL5 D27F | R28L | I50T | S52R | N53E | Y71H | V93D | A94G | K96R | S97L | L44P | S50W | V51G | G52P | I53F | T100M | E102G | L103W | F104Q	direct	ALAGIGILTV-HLA-A*02:01
184	MEL5	HLA-A*02:01	HLA-A*02:01	WT		WT	140	\N	\N	0.046	-5.25	1.82	298.15	ALAGIGILTV	E1A		\N	\N	\N	\N	4JFF	4JFO		\N	\N	\N	23698002	Biacore T100	CM5	MEL5 D27F | R28L | I50T | S52R | N53E | Y71H | V93D | A94G | K96R | S97L | L44P | S50W | V51G | G52P | I53F | T100M | E102G | L103W | F104Q	direct	ALAGIGILTV-HLA-A*02:01
185	MEL5	HLA-A*02:01	HLA-A*02:01	WT		WT	36	\N	\N	0.18	-6.06	1.02	298.15	ELAAIGILTV	G4A	4JFD	\N	\N	\N	\N	4JFF	4JFP		\N	\N	\N	23698002	Biacore T100	CM5	MEL5 D27F | R28L | I50T | S52R | N53E | Y71H | V93D | A94G | K96R | S97L | L44P | S50W | V51G | G52P | I53F | T100M | E102G | L103W | F104Q	direct	ELAAIGILTV-HLA-A*02:01
187	MEL5	HLA-A*02:01	HLA-A*02:01	WT		WT	41	\N	\N	0.156	-5.98	1.1	298.15	ELAGIAILTV	G6A		\N	\N	\N	\N	4JFF	\N		\N	\N	\N	23698002	Biacore T100	CM5	MEL5 D27F | R28L | I50T | S52R | N53E | Y71H | V93D | A94G | K96R | S97L | L44P | S50W | V51G | G52P | I53F | T100M | E102G | L103W | F104Q	direct	ELAGIAILTV-HLA-A*02:01
188	MEL5	HLA-A*02:01	HLA-A*02:01	WT		WT	31	\N	\N	0.21	-6.15	0.92	298.15	ELAGIGALTV	I7A	4JFE	\N	\N	\N	\N	4JFF	\N		\N	\N	\N	23698002	Biacore T100	CM5	MEL5 D27F | R28L | I50T | S52R | N53E | Y71H | V93D | A94G | K96R | S97L | L44P | S50W | V51G | G52P | I53F | T100M | E102G | L103W | F104Q	direct	ELAGIGALTV-HLA-A*02:01
189	MEL5	HLA-A*02:01	HLA-A*02:01	WT		WT	21	\N	\N	0.3	-6.38	0.71	298.15	ELAGIGIATV	L8A		\N	\N	\N	\N	4JFF	4JFQ		\N	\N	\N	23698002	Biacore T100	CM5	MEL5 D27F | R28L | I50T | S52R | N53E | Y71H | V93D | A94G | K96R | S97L | L44P | S50W | V51G | G52P | I53F | T100M | E102G | L103W | F104Q	direct	ELAGIGIATV-HLA-A*02:01
190	MEL5	HLA-A*02:01	HLA-A*02:01	WT		WT	37	\N	\N	0.17	-6.04	1.05	298.15	ELAGIGILAV	T9A		\N	\N	\N	\N	4JFF	\N		\N	\N	\N	23698002	Biacore T100	CM5	MEL5 D27F | R28L | I50T | S52R | N53E | Y71H | V93D | A94G | K96R | S97L | L44P | S50W | V51G | G52P | I53F | T100M | E102G | L103W | F104Q	direct	ELAGIGILAV-HLA-A*02:01
191	BC1	HLA-A*02:01	HLA-A*02:01	WT		T95Q | S96T |N97A | T98A	21.4	\N	\N	1	-6.37	\N	298.15	SLLMWITQC	WT		x-ray diffraction	1.9	0.231	\N	2BNR	1S9W	A | A | B | B	CDR3 | CDR3 | CDR3 | CDR3	\N	D | D | E | E	22549784	Biacore 3000	CM5	SLLMWITQC-HLA-A*02:01	indirect	BC1 WT
193	BC1	HLA-A*02:01	HLA-A*02:01	WT		T95Q | S96T |N97A | T98A | G50A	4.62	\N	\N	4.63	-7.28	-0.9	298.15	SLLMWITQC	WT		\N	\N	\N	\N	2BNR	1S9W	A | A | B | B | B	CDR3 | CDR3 | CDR3 | CDR3 | CDR2	\N	D | D | E | E | E	22549784	Biacore 3000	CM5	SLLMWITQC-HLA-A*02:01	indirect	BC1 G50A
194	BC1	HLA-A*02:01	HLA-A*02:01	WT		T95Q | S96T |N97L | T98A	2.69	\N	\N	7.96	-7.6	-1.22	298.15	SLLMWITQC	WT		\N	\N	\N	\N	2BNR	1S9W	A | A | B | B	CDR3 | CDR3 | CDR3 | CDR3	\N	D | D | E | E	22549784	Biacore 3000	CM5	SLLMWITQC-HLA-A*02:01	indirect	BC1 A97L
195	BC1	HLA-A*02:01	HLA-A*02:01	WT		T95Q | S96T |N97A | T98A | G50A | A51E	1.91	\N	\N	11.2	-7.8	-1.43	298.15	SLLMWITQC	WT		\N	\N	\N	\N	2BNR	1S9W	A | A | B | B | B | B	CDR3 | CDR3 | CDR3 | CDR3 | CDR2 | CDR2	\N	D | D | E | E | E | E	22549784	Biacore 3000	CM5	SLLMWITQC-HLA-A*02:01	indirect	BC1 G50A | A51E
196	BC1	HLA-A*02:01	HLA-A*02:01	WT		T95Q | S96T |N97L | T98A | G50A | A51E	0.91	\N	\N	23.52	-8.24	-1.87	298.15	SLLMWITQC	WT		\N	\N	\N	\N	2BNR	1S9W	A | A | B | B | B | B	CDR3 | CDR3 | CDR3 | CDR3 | CDR2 | CDR2	\N	D | D | E | E | E | E	22549784	Biacore 3000	CM5	SLLMWITQC-HLA-A*02:01	indirect	BC1 G50A | A51E | A97L
197	BC1	HLA-A*02:01	HLA-A*02:01	WT		T95Q | S96T |N97A | T98A | G50A | A51E | S53W	0.4	\N	\N	53.5	-8.72	-2.36	298.15	SLLMWITQC	WT		\N	\N	\N	\N	2BNR	1S9W	A | A | B | B | B | B | A	CDR3 | CDR3 | CDR3 | CDR3 | CDR2 | CDR2 | CDR2	\N	D | D | E | E | E | E | D	22549784	Biacore 3000	CM5	SLLMWITQC-HLA-A*02:01	indirect	BC1 G50A | A51E | S53W
198	BC1	HLA-A*02:01	HLA-A*02:01	WT		T95Q | S96T |N97L | T98A | G50A | A51E | S53W	0.14	\N	\N	152.86	-9.35	-2.98	298.15	SLLMWITQC	WT		\N	\N	\N	\N	2BNR	1S9W	A | A | B | B | B | B | A	CDR3 | CDR3 | CDR3 | CDR3 | CDR2 | CDR2 | CDR2	\N	D | D | E | E | E | E | D	22549784	Biacore 3000	CM5	SLLMWITQC-HLA-A*02:01	indirect	BC1 G50A | A51E | A97L | S53W
199	BC1	HLA-A*02:01	HLA-A*02:01	WT		T95Q | S96T |N97A | T98A | G50A | A51I | G52Q | I53T	0.015	\N	\N	1426.67	-10.67	-4.3	298.15	SLLMWITQC	WT		\N	\N	\N	\N	2BNR	1S9W	A | A | B | B | B | B | B | B	CDR3 | CDR3 | CDR3 | CDR3 | CDR2 | CDR2 | CDR2 | CDR2	\N	D | D | E | E | E | E | E | E	22549784	Biacore 3000	CM5	SLLMWITQC-HLA-A*02:01	indirect	BC1 G50A | A51I | G52Q | I53T
201	SB27	HLA-B*35:08	HLA-B*35:08	WT		T29A	15.1	\N	\N	1.24	-6.58	-0.13	298.15	LPEPLPQGQLTAY	WT		\N	\N	\N	\N	2AK4	\N	A	CDR1	TRDTTYY	D	22343629	Biacore 3000	CM5	SB27 T29A	indirect	LPEPLPQGQLTAY
202	SB27	HLA-B*35:08	HLA-B*35:08	WT		Y31A	22.1	\N	\N	0.85	-6.35	0.1	298.15	LPEPLPQGQLTAY	WT		\N	\N	\N	\N	2AK4	\N	A	CDR1	TRDTTYY	D	22343629	Biacore 3000	CM5	SB27 Y31A	indirect	LPEPLPQGQLTAY
203	SB27	HLA-B*35:08	HLA-B*35:08	WT		N50A	200	\N	\N	\N	\N	\N	298.15	LPEPLPQGQLTAY	WT		\N	\N	\N	\N	2AK4	\N	A	CDR2	RNSFDEQN	D	22343629	Biacore 3000	CM5	SB27 N50A	indirect	LPEPLPQGQLTAY
205	SB27	HLA-B*35:08	HLA-B*35:08	WT		S93A	200	\N	\N	\N	\N	\N	298.15	LPEPLPQGQLTAY	WT		\N	\N	\N	\N	2AK4	\N	A	CDR3	ALSGFYNTDKLI	D	22343629	Biacore 3000	CM5	SB27 S93A	indirect	LPEPLPQGQLTAY
207	SB27	HLA-B*35:08	HLA-B*35:08	WT		Y96A	200	\N	\N	\N	\N	\N	298.15	LPEPLPQGQLTAY	WT		\N	\N	\N	\N	2AK4	\N	A	CDR3	ALSGFYNTDKLI	D	22343629	Biacore 3000	CM5	SB27 Y96A	indirect	LPEPLPQGQLTAY
208	SB27	HLA-B*35:08	HLA-B*35:08	WT		N97A	200	\N	\N	\N	\N	\N	298.15	LPEPLPQGQLTAY	WT		\N	\N	\N	\N	2AK4	\N	A	CDR3	ALSGFYNTDKLI	D	22343629	Biacore 3000	CM5	SB27 N97A	indirect	LPEPLPQGQLTAY
209	SB27	HLA-B*35:08	HLA-B*35:08	WT		N28A	26.6	\N	\N	0.7	-6.24	0.21	298.15	LPEPLPQGQLTAY	WT		\N	\N	\N	\N	2AK4	\N	B	CDR1	MNHNS	E	22343629	Biacore 3000	CM5	SB27 N28A	indirect	LPEPLPQGQLTAY
211	SB27	HLA-B*35:08	HLA-B*35:08	WT		N30A	75	\N	\N	0.25	-5.63	0.82	298.15	LPEPLPQGQLTAY	WT		\N	\N	\N	\N	2AK4	\N	B	CDR1	MNHNS	E	22343629	Biacore 3000	CM5	SB27 N30A	indirect	LPEPLPQGQLTAY
212	SB27	HLA-B*35:08	HLA-B*35:08	WT		S31G	200	\N	\N	\N	\N	\N	298.15	LPEPLPQGQLTAY	WT		\N	\N	\N	\N	2AK4	\N	B	CDR1	MNHNS	E	22343629	Biacore 3000	CM5	SB27 S31G	indirect	LPEPLPQGQLTAY
214	SB27	HLA-B*35:08	HLA-B*35:08	WT		S51A	11	\N	\N	1.7	-6.76	-0.31	298.15	LPEPLPQGQLTAY	WT		\N	\N	\N	\N	2AK4	\N	B	CDR2	SASEGT	E	22343629	Biacore 3000	CM5	SB27 S51A	indirect	LPEPLPQGQLTAY
215	SB27	HLA-B*35:08	HLA-B*35:08	WT		N66A	17.4	\N	\N	1.07	-6.49	-0.04	298.15	LPEPLPQGQLTAY	WT		\N	\N	\N	\N	2AK4	\N	B	\N	\N	E	22343629	Biacore 3000	CM5	SB27 N66A	indirect	LPEPLPQGQLTAY
217	SB27	HLA-B*35:08	HLA-B*35:08	WT		L98A	77	\N	\N	0.24	-5.61	0.85	298.15	LPEPLPQGQLTAY	WT		\N	\N	\N	\N	2AK4	\N	B	CDR3	ASPGLAGEYEQY	E	22343629	Biacore 3000	CM5	SB27 L98A	indirect	LPEPLPQGQLTAY
218	SB27	HLA-B*35:08	HLA-B*35:08	WT		E101A	20.3	\N	\N	0.92	-6.4	0.05	298.15	LPEPLPQGQLTAY	WT		\N	\N	\N	\N	2AK4	\N	B	CDR3	ASPGLAGEYEQY	E	22343629	Biacore 3000	CM5	SB27 E101A	indirect	LPEPLPQGQLTAY
221	SB27	HLA-B*35:08	HLA-B*35:08	Q72A	A	WT	28	\N	\N	0.67	-6.21	0.24	298.15	LPEPLPQGQLTAY	WT		\N	\N	\N	\N	2AK4	\N		\N	\N	\N	22343629	Biacore 3000	CM5	SB27 WT	indirect	LPEPLPQGQLTAY-HLA-B*35:08 Q72A
222	SB27	HLA-B*35:08	HLA-B*35:08	R151A	A	WT	188	\N	\N	0.1	-5.08	1.36	298.15	LPEPLPQGQLTAY	WT		\N	\N	\N	\N	2AK4	3VFN		\N	\N	\N	22343629	Biacore 3000	CM5	SB27 WT	indirect	LPEPLPQGQLTAY-HLA-B*35:08 R151A
223	SB27	HLA-B*35:08	HLA-B*35:08	E154A	A	WT	27.8	\N	\N	0.67	-6.21	0.24	298.15	LPEPLPQGQLTAY	WT		\N	\N	\N	\N	2AK4	\N		\N	\N	\N	22343629	Biacore 3000	CM5	SB27 WT	indirect	LPEPLPQGQLTAY-HLA-B*35:08 E154A
225	SB27	HLA-B*35:08	HLA-B*35:08	R157A	A	WT	200	\N	\N	\N	\N	\N	298.15	LPEPLPQGQLTAY	WT		\N	\N	\N	\N	2AK4	3VFO		\N	\N	\N	22343629	Biacore 3000	CM5	SB27 WT	indirect	LPEPLPQGQLTAY-HLA-B*35:08 R157A
226	SB27	HLA-B*35:08	HLA-B*35:08	A158G	A	WT	81.7	\N	\N	0.23	-5.58	0.87	298.15	LPEPLPQGQLTAY	WT		\N	\N	\N	\N	2AK4	3VFP		\N	\N	\N	22343629	Biacore 3000	CM5	SB27 WT	indirect	LPEPLPQGQLTAY-HLA-B*35:08 A158G
227	SB27	HLA-B*35:08	HLA-B*35:08	E161A	A	WT	41	\N	\N	0.46	-5.98	0.46	298.15	LPEPLPQGQLTAY	WT		\N	\N	\N	\N	2AK4	\N		\N	\N	\N	22343629	Biacore 3000	CM5	SB27 WT	indirect	LPEPLPQGQLTAY-HLA-B*35:08 E161 A
228	SB27	HLA-B*35:08	HLA-B*35:08	L163A	A	WT	23.7	\N	\N	0.79	-6.31	0.14	298.15	LPEPLPQGQLTAY	WT		\N	\N	\N	\N	2AK4	\N		\N	\N	\N	22343629	Biacore 3000	CM5	SB27 WT	indirect	LPEPLPQGQLTAY-HLA-B*35:08 L163A
229	SB27	HLA-B*35:08	HLA-B*35:08	WT		WT	119	\N	\N	0.16	-5.35	1.09	298.15	LPEALPQGQLTAY	P4A		\N	\N	\N	\N	2AK4	3VFR		\N	\N	\N	22343629	Biacore 3000	CM5	SB27 WT	indirect	LPEALPQGQLTAY-HLA-B*35:08
230	SB27	HLA-B*35:08	HLA-B*35:08	WT		WT	200	\N	\N	\N	\N	\N	298.15	LPEPAPQGQLTAY	L5A		\N	\N	\N	\N	2AK4	3VSF		\N	\N	\N	22343629	Biacore 3000	CM5	SB27 WT	indirect	LPEPAPQGQLTAY-HLA-B*35:08
231	SB27	HLA-B*35:08	HLA-B*35:08	WT		WT	200	\N	\N	\N	\N	\N	298.15	LPEPLAQGQLTAY	P6A		\N	\N	\N	\N	2AK4	3VFT		\N	\N	\N	22343629	Biacore 3000	CM5	SB27 WT	indirect	LPEPLAQGQLTAY-HLA-B*35:08
232	SB27	HLA-B*35:08	HLA-B*35:08	WT		WT	200	\N	\N	\N	\N	\N	298.15	LPEPLPAGQLTAY	Q7A		\N	\N	\N	\N	2AK4	3VFU		\N	\N	\N	22343629	Biacore 3000	CM5	SB27 WT	indirect	LPEPLPAGQLTAY-HLA-B*35:08
233	SB27	HLA-B*35:08	HLA-B*35:08	WT		WT	20.9	\N	\N	0.89	-6.38	0.07	298.15	LPEPLPQGALTAY	Q9A		\N	\N	\N	\N	2AK4	3VFV		\N	\N	\N	22343629	Biacore 3000	CM5	SB27 WT	indirect	LPEPLPQGALTAY-HLA-B*35:08
234	SB27	HLA-B*35:08	HLA-B*35:08	WT		WT	44.5	\N	\N	0.42	-5.94	0.51	298.15	LPEPLPQGQATAY	L10A		\N	\N	\N	\N	2AK4	3VFW		\N	\N	\N	22343629	Biacore 3000	CM5	SB27 WT	indirect	LPEPLPQGQATAY-HLA-B*35:08
236	1000000	HLA-A*02:01	HLA-A*02:01	WT		WT	84	\N	\N	3.21	-5.56	-0.69	298.15	AQWGPDPAAA	L2Q		\N	\N	\N	\N	3UTT	\N		\N	\N	\N	20639478	Biacore 3000	CM5	1E6' WT	indirect	AQWGPDPAAA-HLA-A*02:01
238	MEL5	HLA-A*02:01	HLA-A*02:01	WT		WT	6.4	\N	\N	1	-7.08	\N	298.15	EAAGIGILTV	L2A		\N	\N	\N	\N	3HG1	\N		\N	\N	\N	20639478	Biacore 3000	CM5	MEL5 WT	indirect	EAAGIGILTV-HLA-A*02:01
244	A6	HLA-A*02:01	HLA-A*02:01	WT		G100S | G101A | R102E	0.0094	23000	0.00052	340.43	-10.94	-3.45	298.15	LLFGYPVYV	WT		\N	\N	\N	\N	1AO7	\N	B | B | B	CDR3 | CDR3 | CDR3	ASRPGLAGGRPEQY | ASRPGLAGGRPEQY | ASRPGLAGGRPEQY	E | E | E	23805144	Biacore 3000	CM5	LLFGYPVYV-HLA-A*02:01	indirect	A6 G100S | G101A | R102E
245	A6	HLA-A*02:01	HLA-A*02:01	WT		A99M | G100S | G101A | R102E	0.0044	55000	0.00022	727.27	-11.39	-3.9	298.15	LLFGYPVYV	WT		\N	\N	\N	\N	1AO7	\N	B | B | B | B	CDR3 | CDR3 | CDR3 | CDR3	ASRPGLAGGRPEQY | ASRPGLAGGRPEQY | ASRPGLAGGRPEQY | ASRPGLAGGRPEQY	E | E | E | E	23805144	Biacore 3000	CM5	LLFGYPVYV-HLA-A*02:01	indirect	A6 A99M | G100S | G101A | R102E
246	A6	HLA-A*02:01	HLA-A*02:01	WT		A99M | G100S | G101A	0.008	19000	0.00015	400	-11.04	-3.55	298.15	LLFGYPVYV	WT		\N	\N	\N	\N	1AO7	\N	B | B | B	CDR3 | CDR3 | CDR3	ASRPGLAGGRPEQY | ASRPGLAGGRPEQY | ASRPGLAGGRPEQY	E | E | E	23805144	Biacore 3000	CM5	LLFGYPVYV-HLA-A*02:01	indirect	A6 A99M | G100S | G101A
250	A6	HLA-A*02:01	HLA-A*02:01	K66A	A	WT	18.7	3200	0.05	0.049	-6.45	1.79	298.15	LLFGYPVYV	WT		\N	\N	\N	\N	1AO7	\N		\N	\N	\N	11238586	Biacore 1000	CM5	A6 K66A	direct	LLFGYPVYV-HLA-A*02:01
251	A6	HLA-A*02:01	HLA-A*02:01	A69G	A	WT	9.6	55000	0.682	0.095	-6.84	1.29	298.15	LLFGYPVYV	WT		\N	\N	\N	\N	1AO7	\N		\N	\N	\N	11238586	Biacore 1000	CM5	A6 A69G	direct	LLFGYPVYV-HLA-A*02:01
252	A6	HLA-A*02:01	HLA-A*02:01	T163A	A	WT	3.1	60000	0.168	0.29	-7.51	0.73	298.15	LLFGYPVYV	WT		\N	\N	\N	\N	1AO7	\N		\N	\N	\N	11238586	Biacore 1000	CM5	A6 T163A	direct	LLFGYPVYV-HLA-A*02:01
253	A6	HLA-A*02:01	HLA-A*02:01	E166A	A	WT	4	46000	0.197	0.23	-7.36	0.87	298.15	LLFGYPVYV	WT		\N	\N	\N	\N	1AO7	\N		\N	\N	\N	11238586	Biacore 1000	CM5	A6 E166A	direct	LLFGYPVYV-HLA-A*02:01
254	A6	HLA-A*02:01	HLA-A*02:01	W167A	A	WT	6.9	120000	0.572	0.13	-7.04	1.21	298.15	LLFGYPVYV	WT		\N	\N	\N	\N	1AO7	\N		\N	\N	\N	11238586	Biacore 1000	CM5	A6 W167A	direct	LLFGYPVYV-HLA-A*02:01
256	A6	HLA-A*02:01	HLA-A*02:01	WT		G28I | S100A	1.1	46000	0.052	1.91	-8.13	-0.38	298.15	LLFGYPVYV	WT		\N	\N	\N	\N	1AO7	\N	A | A	CDR1 | CDR3	DRGSQS | AVTTDSWGKLQ	D | D	20681514	Biacore 3000	CM5	A6 G28I | S100A	direct	LLFGYPVYV-HLA-A*02:01
257	A6	HLA-A*02:01	HLA-A*02:01	WT		G28I | S100T	0.46	22000	0.01	4.56	-8.64	-0.9	298.15	LLFGYPVYV	WT		\N	\N	\N	\N	1AO7	\N	A | A	CDR1 | CDR3	DRGSQS | AVTTDSWGKLQ	D | D	20681514	Biacore 3000	CM5	A6 G28I | S100T	direct	LLFGYPVYV-HLA-A*02:01
258	A6	HLA-A*02:01	HLA-A*02:01	WT		G28L | S100A	0.89	79000	0.07	2.36	-8.25	-0.51	298.15	LLFGYPVYV	WT		\N	\N	\N	\N	1AO7	\N	A | A	CDR1 | CDR3	DRGSQS | AVTTDSWGKLQ	D | D	20681514	Biacore 3000	CM5	A6 G28L | S100A	direct	LLFGYPVYV-HLA-A*02:01
259	A6	HLA-A*02:01	HLA-A*02:01	WT		G28L | S100T	0.37	37000	0.014	5.68	-8.77	-1.03	298.15	LLFGYPVYV	WT		\N	\N	\N	\N	1AO7	\N	A | A	CDR1 | CDR3	DRGSQS | AVTTDSWGKLQ	D | D	20681514	Biacore 3000	CM5	A6 G28L | S100T	direct	LLFGYPVYV-HLA-A*02:01
260	A6	HLA-A*02:01	HLA-A*02:01	WT		G28M | S100A	0.54	80000	0.043	3.89	-8.55	-0.8	298.15	LLFGYPVYV	WT		\N	\N	\N	\N	1AO7	\N	A | A	CDR1 | CDR3	DRGSQS | AVTTDSWGKLQ	D | D	20681514	Biacore 3000	CM5	A6 G28M | S100A	direct	LLFGYPVYV-HLA-A*02:01
261	A6	HLA-A*02:01	HLA-A*02:01	WT		G28M | S100T	0.11	138000	0.015	19.09	-9.49	-1.75	298.15	LLFGYPVYV	WT		\N	\N	\N	\N	1AO7	\N	A | A	CDR1 | CDR3	DRGSQS | AVTTDSWGKLQ	D | D	20681514	Biacore 3000	CM5	A6 G28M | S100T	direct	LLFGYPVYV-HLA-A*02:01
262	A6	HLA-A*02:01	HLA-A*02:01	WT		G28M | S51M | S100T	0.058	112000	0.0066	36.21	-9.87	-2.13	298.15	LLFGYPVYV	WT		\N	\N	\N	\N	1AO7	\N	A | A | A	CDR1 | CDR2 | CDR3	DRGSQS | IYSNGD | AVTTDSWGKLQ	D | D | D	20681514	Biacore 3000	CM5	A6 G28M | S51M | S100T	direct	LLFGYPVYV-HLA-A*02:01
263	A6	HLA-A*02:01	HLA-A*02:01	WT		G28T | S51M | S100T	0.14	27000	0.0038	15	-9.35	-1.6	298.15	LLFGYPVYV	WT		\N	\N	\N	\N	1AO7	\N	A | A | A	CDR1 | CDR2 | CDR3	DRGSQS | IYSNGD | AVTTDSWGKLQ	D | D | D	20681514	Biacore 3000	CM5	A6 G28T | S51M | S100T	direct	LLFGYPVYV-HLA-A*02:01
264	A6	HLA-A*02:01	HLA-A*02:01	WT		R27F | G28M | S51M | S100T	0.1	106000	0.011	21	-9.55	-1.8	298.15	LLFGYPVYV	WT		\N	\N	\N	\N	1AO7	\N	A | A | A | A	CDR1 | CDR1 | CDR2 | CDR3	DRGSQS | DRGSQS | IYSNGD | AVTTDSWGKLQ	D | D | D | D	20681514	Biacore 3000	CM5	A6 R27F | G28M | S51M | S100T	direct	LLFGYPVYV-HLA-A*02:01
265	A6	HLA-A*02:01	HLA-A*02:01	WT		R27F | G28T | S51M | S100T	0.14	23000	0.0033	15	-9.35	-1.6	298.15	LLFGYPVYV	WT		\N	\N	\N	\N	1AO7	\N	A | A | A | A	CDR1 | CDR1 | CDR2 | CDR3	DRGSQS | DRGSQS | IYSNGD | AVTTDSWGKLQ	D | D | D | D	20681514	Biacore 3000	CM5	A6 R27F | G28T | S51M | S100T	direct	LLFGYPVYV-HLA-A*02:01
266	A6	HLA-A*02:01	HLA-A*02:01	WT		D26W | R27F | S51M | S100T	0.021	63000	0.0014	100	-10.47	-2.73	298.15	LLFGYPVYV	WT		\N	\N	\N	\N	1AO7	\N	A | A | A | A	CDR1 | CDR1 | CDR2 | CDR3	DRGSQS | DRGSQS | IYSNGD | AVTTDSWGKLQ	D | D | D | D	20681514	Biacore 3000	CM5	A6 D26W | R27F | S51M | S100T	direct	LLFGYPVYV-HLA-A*02:01
267	A6	HLA-A*02:01	HLA-A*02:01	WT		D26W | G28M | S51M | S100T	0.34	21000	0.0072	6.18	-8.82	-1.08	298.15	LLFGYPVYV	WT		\N	\N	\N	\N	1AO7	\N	A | A | A | A	CDR1 | CDR1 | CDR2 | CDR3	DRGSQS | DRGSQS | IYSNGD | AVTTDSWGKLQ	D | D | D | D	20681514	Biacore 3000	CM5	A6 D26W | G28M | S51M | S100T	direct	LLFGYPVYV-HLA-A*02:01
268	A6	HLA-A*02:01	HLA-A*02:01	WT		D26W | G28T | S51M | S100T	0.26	11000	0.003	8.08	-8.98	-1.24	298.15	LLFGYPVYV	WT		\N	\N	\N	\N	1AO7	\N	A | A | A | A	CDR1 | CDR1 | CDR2 | CDR3	DRGSQS | DRGSQS | IYSNGD | AVTTDSWGKLQ	D | D | D | D	20681514	Biacore 3000	CM5	A6 D26W | G28T | S51M | S100T	direct	LLFGYPVYV-HLA-A*02:01
269	A6	HLA-A*02:01	HLA-A*02:01	WT		D26W | R27F | G28T | S51M | S100T	0.24	20000	0.0048	8.75	-9.03	-1.28	298.15	LLFGYPVYV	WT		\N	\N	\N	\N	1AO7	\N	A | A | A | A | A	CDR1 | CDR1 | CDR1 | CDR2 | CDR3	DRGSQS | DRGSQS | DRGSQS | IYSNGD | AVTTDSWGKLQ	D | D | D | D | D	20681514	Biacore 3000	CM5	A6 D26W | R27F | G28T | S51M | S100T	direct	LLFGYPVYV-HLA-A*02:01
270	A6	HLA-A*02:01	HLA-A*02:01	WT		G101A | R102Q	0.15	21000	0.0032	14	-9.31	-1.56	298.15	LLFGYPVYV	WT		\N	\N	\N	\N	1AO7	\N	B | B	CDR3 | CDR3	ASRPGLAGGRPEQY | ASRPGLAGGRPEQY	E | E	20681514	Biacore 3000	CM5	A6 G101A | R102Q	direct	LLFGYPVYV-HLA-A*02:01
271	A6	HLA-A*02:01	HLA-A*02:01	WT		A99M | G100S	0.36	28000	0.01	5.83	-8.79	-1.04	298.15	LLFGYPVYV	WT		\N	\N	\N	\N	1AO7	\N	B | B	CDR3 | CDR3	ASRPGLAGGRPEQY | ASRPGLAGGRPEQY	E | E	20681514	Biacore 3000	CM5	A6 A99M | G100S	direct	LLFGYPVYV-HLA-A*02:01
274	A6	HLA-A*02:01	HLA-A*02:01	WT		G28T | A99M | G100S |G101A	0.0031	32000	0.0001	677.42	-11.61	-3.86	298.15	LLFGYPVYV	WT		\N	\N	\N	\N	1AO7	\N	A | B | B | B	CDR1 | CDR3 | CDR3 | CDR3 |	DRGSQS | ASRPGLAGGRPEQY | ASRPGLAGGRPEQY | ASRPGLAGGRPEQY	D | E | E | E	20681514	Biacore 3000	CM5	A6 G28T | A99M | G100S |G101A	direct	LLFGYPVYV-HLA-A*02:01
275	A6	HLA-A*02:01	HLA-A*02:01	WT		G28T | A99M | G100S |G101A | R102Q	0.0026	50000	0.00013	807.69	-11.71	-3.97	298.15	LLFGYPVYV	WT		\N	\N	\N	\N	1AO7	\N	A | B | B | B | B	CDR1 | CDR3 | CDR3 | CDR3 | CDR3	DRGSQS | ASRPGLAGGRPEQY | ASRPGLAGGRPEQY | ASRPGLAGGRPEQY |ARSPGLAGGRPEQY	D | E | E | E | E	20681514	Biacore 3000	CM5	A6 G28T | A99M | G100S |G101A | R102Q	direct	LLFGYPVYV-HLA-A*02:01
276	A6	HLA-A*02:01	HLA-A*02:01	WT		D26W | A99M | G100S |G101A | R102Q	0.0023	19000	4.5e-05	913.04	-11.78	-4.04	298.15	LLFGYPVYV	WT		\N	\N	\N	\N	1AO7	\N	A | B | B | B | B	CDR1 | CDR3 | CDR3 | CDR3 | CDR3	DRGSQS | ASRPGLAGGRPEQY | ASRPGLAGGRPEQY | ASRPGLAGGRPEQY | ARSPGLAGGRPEQY	D | E | E | E | E	20681514	Biacore 3000	CM5	A6 D26W | A99M | G100S |G101A | R102Q	direct	LLFGYPVYV-HLA-A*02:01
277	A6	HLA-A*02:01	HLA-A*02:01	WT		D26W | R27F | S51M | A99M | G100S |G101A | R102Q	0.004	33000	0.00013	525	-11.46	-3.71	298.15	LLFGYPVYV	WT		\N	\N	\N	\N	1AO7	\N	A | A | A | B | B | B | B	CDR1 | CDR1 | CDR2 | CDR3 | CDR3 | CDR3 | CDR3	DRGSQS | DRGSQS | IYSNGD | ASRPGLAGGRPEQY | ASRPGLAGGRPEQY | ASRPGLAGGRPEQY | ASRPGLAGGRPEQY	D | D | D | E | E | E | E	20681514	Biacore 3000	CM5	A6 D26W | R27F | S51M | A99M | G100S |G101A | R102Q	direct	LLFGYPVYV-HLA-A*02:01
278	A6	HLA-A*02:01	HLA-A*02:01	WT		D26W | R27F | S51M | S100T | A99M | G100S |G101A | R102Q	0.0062	19000	0.00011	338.71	-11.2	-3.45	298.15	LLFGYPVYV	WT		\N	\N	\N	\N	1AO7	\N	A | A | A | A | B | B | B | B	CDR1 | CDR1 | CDR2 | CDR3 | CDR3 | CDR3 | CDR3 | CDR3	DRGSQS | DRGSQS | IYSNGD | AVTTDSWGKLQ | ASRPGLAGGRPEQY | ASRPGLAGGRPEQY | ASRPGLAGGRPEQY | ASRPGLAGGRPEQY	D | D | D | D | E | E | E | E	20681514	Biacore 3000	CM5	A6 D26W | R27F | S51M | S100T | A99M | G100S |G101A | R102Q	direct	LLFGYPVYV-HLA-A*02:01
279	A6	HLA-A*02:01	HLA-A*02:01	WT		D26A	18.9	\N	\N	0.11	-6.438	1.31	298.15	LLFGYPVYV	WT		\N	\N	\N	\N	1AO7	\N	A	CDR1	DRGSQS	D	23736024	Biacore T100	CM5	A6 D26A	direct	LLFGYPVYV-HLA-A*02:01
280	A6	HLA-A*02:01	HLA-A*02:01	WT		R27A	4.84	\N	\N	0.43	-7.243	0.5	298.15	LLFGYPVYV	WT		\N	\N	\N	\N	1AO7	\N	A	CDR1	DRGSQS	D	23736024	Biacore T100	CM5	A6 R27A	direct	LLFGYPVYV-HLA-A*02:01
282	A6	HLA-A*02:01	HLA-A*02:01	WT		Q30L	58.8	\N	\N	0.036	-5.765	1.97	298.15	LLFGYPVYV	WT		\N	\N	\N	\N	1AO7	\N	A	CDR1	DRGSQS	D	23736024	Biacore T100	CM5	A6 Q30L	direct	LLFGYPVYV-HLA-A*02:01
284	A6	HLA-A*02:01	HLA-A*02:01	WT		Q30V	1.98	\N	\N	1.06	-7.771	0.03	298.15	LLFGYPVYV	WT		\N	\N	\N	\N	1AO7	\N	A	CDR1	DRGSQS	D	23736024	Biacore T100	CM5	A6 Q30V	direct	LLFGYPVYV-HLA-A*02:01
287	A6	HLA-A*02:01	HLA-A*02:01	WT		S31A	13.9	\N	\N	0.15	-6.62	1.12	298.15	LLFGYPVYV	WT		\N	\N	\N	\N	1AO7	\N	A	CDR1	DRGSQS	D	23736024	Biacore T100	CM5	A6 S31A	direct	LLFGYPVYV-HLA-A*02:01
289	A6	HLA-A*02:01	HLA-A*02:01	WT		Y50A	6.63	\N	\N	0.32	-7.057	0.68	298.15	LLFGYPVYV	WT		\N	\N	\N	\N	1AO7	\N	A	CDR2	IYSNGD	D	23736024	Biacore T100	CM5	A6 Y50A	direct	LLFGYPVYV-HLA-A*02:01
291	A6	HLA-A*02:01	HLA-A*02:01	WT		N52A	5.14	\N	\N	0.41	-7.208	0.53	298.15	LLFGYPVYV	WT		\N	\N	\N	\N	1AO7	\N	A	CDR2	IYSNGD	D	23736024	Biacore T100	CM5	A6 N52A	direct	LLFGYPVYV-HLA-A*02:01
292	A6	HLA-A*02:01	HLA-A*02:01	WT		K68A	20.8	\N	\N	0.1	-6.381	1.36	298.15	LLFGYPVYV	WT		\N	\N	\N	\N	1AO7	\N	A	CDR2	IYSNGD	D	23736024	Biacore T100	CM5	A6 K68A	direct	LLFGYPVYV-HLA-A*02:01
295	A6	HLA-A*02:01	HLA-A*02:01	WT		T93A	14.4	\N	\N	0.15	-6.599	1.12	298.15	LLFGYPVYV	WT		\N	\N	\N	\N	1AO7	\N	A	CDR3	AVTTDSWGKLQ	D	23736024	Biacore T100	CM5	A6 T39A	direct	LLFGYPVYV-HLA-A*02:01
296	A6	HLA-A*02:01	HLA-A*02:01	WT		T98A	70.7	\N	\N	0.03	-5.656	2.08	298.15	LLFGYPVYV	WT		\N	\N	\N	\N	1AO7	\N	A	CDR3	AVTTDSWGKLQ	D	23736024	Biacore T100	CM5	A6 T98A	direct	LLFGYPVYV-HLA-A*02:01
297	A6	HLA-A*02:01	HLA-A*02:01	WT		D99A	11.7	\N	\N	0.18	-6.722	1.02	298.15	LLFGYPVYV	WT		\N	\N	\N	\N	1AO7	\N	A	CDR3	AVTTDSWGKLQ	D	23736024	Biacore T100	CM5	A6 D99A	direct	LLFGYPVYV-HLA-A*02:01
299	A6	HLA-A*02:01	HLA-A*02:01	WT		D99N	154.4	\N	\N	0.014	-5.194	2.53	298.15	LLFGYPVYV	WT		\N	\N	\N	\N	1AO7	\N	A	CDR3	AVTTDSWGKLQ	D	23736024	Biacore T100	CM5	A6 D99N	direct	LLFGYPVYV-HLA-A*02:01
302	A6	HLA-A*02:01	HLA-A*02:01	WT		W101A	178.2	\N	\N	0.012	-5.109	2.62	298.15	LLFGYPVYV	WT		\N	\N	\N	\N	1AO7	\N	A	CDR3	AVTTDSWGKLQ	D	23736024	Biacore T100	CM5	A6 W101A	direct	LLFGYPVYV-HLA-A*02:01
303	A6	HLA-A*02:01	HLA-A*02:01	WT		E30A	91.7	\N	\N	0.023	-5.502	2.23	298.15	LLFGYPVYV	WT		\N	\N	\N	\N	1AO7	\N	B	CDR1	MNHEY	E	23736024	Biacore T100	CM5	A6 E30A	direct	LLFGYPVYV-HLA-A*02:01
306	A6	HLA-A*02:01	HLA-A*02:01	WT		R95A	4.16	\N	\N	0.5	-7.333	0.41	298.15	LLFGYPVYV	WT		\N	\N	\N	\N	1AO7	\N	B	CDR3	ASRPGLAGGRPEQY	E	23736024	Biacore T100	CM5	A6 R95A	direct	LLFGYPVYV-HLA-A*02:01
310	A6	HLA-A*02:01	HLA-A*02:01	WT		L98A	71.3	\N	\N	0.029	-5.651	0.35	298.15	LLFGYPVYV	WT		\N	\N	\N	\N	1AO7	\N	B	CDR3	ASRPGLAGGRPEQY	E	23736024	Biacore T100	CM5	A6 L98A	direct	LLFGYPVYV-HLA-A*02:01
311	A6	HLA-A*02:01	HLA-A*02:01	WT		P103A	19.7	\N	\N	0.11	-6.411	1.31	298.15	LLFGYPVYV	WT		\N	\N	\N	\N	1AO7	\N	B	CDR3	ASRPGLAGGRPEQY	E	23736024	Biacore T100	CM5	A6 P103A	direct	LLFGYPVYV-HLA-A*02:01
316	A6	HLA-A*02:01	HLA-A*02:01	WT		R102A	3.17	\N	\N	0.66	-7.494	0.25	298.15	LLFGYPVYV	WT		\N	\N	\N	\N	1AO7	\N	B	CDR3	ASRPGLAGGRPEQY	E	23736024	Biacore T100	CM5	A6 R102A	direct	LLFGYPVYV-HLA-A*02:01
317	A6	HLA-A*02:01	HLA-A*02:01	E58A	A	WT	1.07	\N	\N	1.96	-8.135	-0.4	298.15	LLFGYPVYV	WT		\N	\N	\N	\N	1AO7	\N		\N	\N	\N	23736024	Biacore T100	CM5	A6 WT	direct	LLFGYPVYV-HLA-A*02:01 E58A
318	A6	HLA-A*02:01	HLA-A*02:01	WT		WT	8.69	\N	\N	0.24	-6.897	0.85	298.15	ALFGYPVYV	L1A		\N	\N	\N	\N	1AO7	\N		\N	\N	\N	23736024	Biacore T100	CM5	A6 WT	direct	ALFGYPVYV -HLA-A*02:01
321	A6	HLA-A*02:01	HLA-A*02:01	Y159A	A	WT	491.1	\N	\N	0.0043	-4.509	3.23	298.15	LLFGYPVYV	WT		\N	\N	\N	\N	1AO7	\N		\N	\N	\N	23736024	Biacore T100	CM5	A6 WT	direct	LLFGYPVYV-HLA-A*02:01 Y159A
323	A6	HLA-A*02:01	HLA-A*02:01	WT		WT	32.9	\N	\N	0.064	-6.109	1.63	298.15	LLFGAPVYV	Y5A		\N	\N	\N	\N	1AO7	\N		\N	\N	\N	23736024	Biacore T100	CM5	A6 WT	direct	LLFGAPVYV-HLA-A*02:01
325	A6	HLA-A*02:01	HLA-A*02:01	Q155A	A	WT	5.73	\N	\N	0.37	-7.143	0.59	298.15	LLFGYPVYV	WT		\N	\N	\N	\N	1AO7	\N		\N	\N	\N	23736024	Biacore T100	CM5	A6 WT	direct	LLFGYPVYV-HLA-A*02:01 Q155A
341	A6	HLA-A*02:01	HLA-A*02:01	WT		WT	9.5	\N	\N	0.22	-6.844	0.9	298.15	LLFGYPVFV	Y8F		\N	\N	\N	\N	1AO7	\N		\N	\N	\N	23736024	Biacore T100	CM5	A6 WT	direct	LLFGYPVFV-HLA-A*02:01
351	A6	HLA-A*02:01	HLA-A*02:01	Q72A	A	WT	5.2	\N	\N	0.4	-7.2	0.54	298.15	LLFGYPVYV	WT		\N	\N	\N	\N	1AO7	\N		\N	\N	\N	23736024	Biacore T100	CM5	A6 WT	direct	LLFGYPVYV-HLA-A*02:01 Q72A
353	A6	HLA-A*02:01	HLA-A*02:01	E58A	A	D26A	12.8	\N	\N	0.16	-6.668	1.09	298.15	LLFGYPVYV	WT		\N	\N	\N	\N	1AO7	\N	A	CDR1	DRGSQS	D	23736024	Biacore T100	CM5	A6 D26A	direct	LLFGYPVYV-HLA-A*02:01 E58A
354	A6	HLA-A*02:01	HLA-A*02:01	WT		Q30L	282.1	\N	\N	0.0074	-4.837	2.91	298.15	ALFGYPVYV	L1A		\N	\N	\N	\N	1AO7	\N	A	CDR1	DRGSQS	D	23736024	Biacore T100	CM5	A6 Q30L	direct	ALFGYPVYV-HLA-A*02:01
356	A6	HLA-A*02:01	HLA-A*02:01	WT		Q30V	8.92	\N	\N	0.24	-6.881	0.85	298.15	ALFGYPVYV	L1A		\N	\N	\N	\N	1AO7	\N	A	CDR1	DRGSQS	D	23736024	Biacore T100	CM5	A6 Q30V	direct	ALFGYPVYV-HLA-A*02:01
357	A6	HLA-A*02:01	HLA-A*02:01	Y159A	A	Q30V	566	\N	\N	0.0037	-4.425	3.32	298.15	LLFGYPVYV	WT		\N	\N	\N	\N	1AO7	\N	A	CDR1	DRGSQS	D	23736024	Biacore T100	CM5	A6 Q30V	direct	LLFGYPVYV-HLA-A*02:01 Y159A
358	A6	HLA-A*02:01	HLA-A*02:01	K66A	A	Q30V	59.6	\N	\N	0.035	-5.757	1.99	298.15	LLFGYPVYV	WT		\N	\N	\N	\N	1AO7	\N	A	CDR1	DRGSQS	D	23736024	Biacore T100	CM5	A6 Q30V	direct	LLFGYPVYV-HLA-A*02:01 K66A
359	A6	HLA-A*02:01	HLA-A*02:01	WT		S31A	44.4	\N	\N	0.047	-5.932	1.81	298.15	LLFGAPVYV	Y5A		\N	\N	\N	\N	1AO7	\N	A	CDR1	DRGSQS	D	23736024	Biacore T100	CM5	A6 S31A	direct	LLFGAPVYV-HLA-A*02:01
360	A6	HLA-A*02:01	HLA-A*02:01	WT		S31A	2.38	\N	\N	0.88	-7.664	0.08	298.15	LLFGFPVYV	Y5F		\N	\N	\N	\N	1AO7	\N	A	CDR1	DRGSQS	D	23736024	Biacore T100	CM5	A6 S31A	direct	LLFGFPVYV-HLA-A*02:01
361	A6	HLA-A*02:01	HLA-A*02:01	Q155A	A	Y50A	4.56	\N	\N	0.46	-7.279	0.46	298.15	LLFGYPVYV	WT		\N	\N	\N	\N	1AO7	\N	A	CDR2	IYSNGD	D	23736024	Biacore T100	CM5	A6 Y50A	direct	LLFGYPVYV-HLA-A*02:01 Q155A
363	A6	HLA-A*02:01	HLA-A*02:01	E166A	A	N52A	568.9	\N	\N	0.0037	-4.422	3.32	298.15	LLFGYPVYV	WT		\N	\N	\N	\N	1AO7	\N	A	CDR2	IYSNGD	D	23736024	Biacore T100	CM5	A6 N52A	direct	LLFGYPVYV-HLA-A*02:01 E166A
364	A6	HLA-A*02:01	HLA-A*02:01	T163A	A	K68A	12.2	\N	\N	0.17	-6.697	1.05	298.15	LLFGYPVYV	WT		\N	\N	\N	\N	1AO7	\N	A	CDR2	IYSNGD	D	23736024	Biacore T100	CM5	A6 K68A	direct	LLFGYPVYV-HLA-A*02:01 T163A
366	A6	HLA-A*02:01	HLA-A*02:01	E166A	A	K68A	425.4	\N	\N	0.0049	-4.594	3.15	298.15	LLFGYPVYV	WT		\N	\N	\N	\N	1AO7	\N	A	CDR2	IYSNGD	D	23736024	Biacore T100	CM5	A6 K68A	direct	LLFGYPVYV-HLA-A*02:01 E166A
367	A6	HLA-A*02:01	HLA-A*02:01	WT		T93A	478	\N	\N	0.0044	-4.525	3.21	298.15	LLFGAPVYV	Y5A		\N	\N	\N	\N	1AO7	\N	A	CDR3	AVTTDSWGKLQ	D	23736024	Biacore T100	CM5	A6 T39A	direct	LLFGAPVYV-HLA-A*02:01
368	A6	HLA-A*02:01	HLA-A*02:01	R65A	A	T98A	158.3	\N	\N	0.103	-5.179	1.35	298.15	LLFGYPVYV	WT		\N	\N	\N	\N	1AO7	\N	A	CDR3	AVTTDSWGKLQ	D	23736024	Biacore T100	CM5	A6 T98A	direct	LLFGYPVYV-HLA-A*02:01 R65A
369	A6	HLA-A*02:01	HLA-A*02:01	R65A	A	D99A	22.5	\N	\N	0.093	-6.333	1.41	298.15	LLFGYPVYV	WT		\N	\N	\N	\N	1AO7	\N	A	CDR3	AVTTDSWGKLQ	D	23736024	Biacore T100	CM5	A6 D99A	direct	LLFGYPVYV-HLA-A*02:01 R65A
371	A6	HLA-A*02:01	HLA-A*02:01	R65A	A	D99N	443	\N	\N	0.0047	-4.57	3.18	298.15	LLFGYPVYV	WT		\N	\N	\N	\N	1AO7	\N	A	CDR3	AVTTDSWGKLQ	D	23736024	Biacore T100	CM5	A6 D99N	direct	LLFGYPVYV-HLA-A*02:01 R65A
372	A6	HLA-A*02:01	HLA-A*02:01	K66A	A	D99A	59.6	\N	\N	0.035	-5.757	1.99	298.15	LLFGYPVYV	WT		\N	\N	\N	\N	1AO7	\N	A	CDR3	AVTTDSWGKLQ	D	23736024	Biacore T100	CM5	A6 D99A	direct	LLFGYPVYV-HLA-A*02:01 K66A
373	A6	HLA-A*02:01	HLA-A*02:01	WT		S100A	64.7	\N	\N	0.032	-5.709	2.04	298.15	LLFGAPVYV	Y5A		\N	\N	\N	\N	1AO7	\N	A	CDR3	AVTTDSWGKLQ	D	23736024	Biacore T100	CM5	A6 S100A	direct	LLFGAPVYV-HLA-A*02:01
374	A6	HLA-A*02:01	HLA-A*02:01	A69G	A	W101A	562.2	\N	\N	0.0037	-4.429	3.32	298.15	LLFGYPVYV	WT		\N	\N	\N	\N	1AO7	\N	A	CDR3	AVTTDSWGKLQ	D	23736024	Biacore T100	CM5	A6 W101A	direct	LLFGYPVYV-HLA-A*02:01 A69G
375	A6	HLA-A*02:01	HLA-A*02:01	WT		E30A	981.9	\N	\N	0.0021	-4.099	3.65	298.15	LLFGYPVAV	Y8A		\N	\N	\N	\N	1AO7	\N	B	CDR1	MNHEY	E	23736024	Biacore T100	CM5	A6 E30A	direct	LLFGYPVAV-HLA-A*02:01
377	A6	HLA-A*02:01	HLA-A*02:01	WT		E30A	153.1	\N	\N	0.014	-5.199	2.53	298.15	LLFGYPVFV	Y8F		\N	\N	\N	\N	1AO7	\N	B	CDR1	MNHEY	E	23736024	Biacore T100	CM5	A6 E30A	direct	LLFGYPVFV-HLA-A*02:01
378	A6	HLA-A*02:01	HLA-A*02:01	WT		R95A	58.5	\N	\N	0.036	-5.768	1.97	298.15	LLFGAPVYV	Y5A		\N	\N	\N	\N	1AO7	\N	B	CDR3	ASRPGLAGGRPEQY	E	23736024	Biacore T100	CM5	A6 R95A	direct	LLFGAPVYV-HLA-A*02:01
381	A6	HLA-A*02:01	HLA-A*02:01	WT		R95A	4.66	\N	\N	0.45	-7.265	0.47	298.15	LLFGFPVYV	Y5F		\N	\N	\N	\N	1AO7	\N	B	CDR3	ASRPGLAGGRPEQY	E	23736024	Biacore T100	CM5	A6 R95A	direct	LLFGFPVYV-HLA-A*02:01
382	A6	HLA-A*02:01	HLA-A*02:01	WT		L98A	1424	\N	\N	0.0015	-3.879	3.85	298.15	LLFGYPVAV	Y8A		\N	\N	\N	\N	1AO7	\N	B	CDR3	ASRPGLAGGRPEQY	E	23736024	Biacore T100	CM5	A6 L98A	direct	LLFGYPVAV-HLA-A*02:01
383	A6	HLA-A*02:01	HLA-A*02:01	WT		P103A	165.2	\N	\N	0.013	-5.154	2.57	298.15	LLFGAPVYV	Y5A		\N	\N	\N	\N	1AO7	\N	B	CDR3	ASRPGLAGGRPEQY	E	23736024	Biacore T100	CM5	A6 P103A	direct	LLFGAPVYV-HLA-A*02:01
386	A6	HLA-A*02:01	HLA-A*02:01	Q155A	A	P103A	13.7	\N	\N	0.15	-6.628	1.12	298.15	LLFGYPVYV	WT		\N	\N	\N	\N	1AO7	\N	B	CDR3	ASRPGLAGGRPEQY	E	23736024	Biacore T100	CM5	A6 P103A	direct	LLFGYPVYV-HLA-A*02:01 Q155A
387	A6	HLA-A*02:01	HLA-A*02:01	Q72A	A	D99A	17.1	\N	\N	0.12	-6.495	1.26	298.15	LLFGYPVYV	WT		\N	\N	\N	\N	1AO7	\N	A	CDR3	ASRPGLAGGRPEQY	D	23736024	Biacore T100	CM5	A6 D99A	direct	LLFGYPVYV-HLA-A*02:01 Q72A
388	A6	HLA-A*02:01	HLA-A*02:01	WT		R102A	68.6	\N	\N	0.031	-5.674	2.06	298.15	LLFGAPVYV	Y5A		\N	\N	\N	\N	1AO7	\N	B	CDR3	ASRPGLAGGRPEQY	E	23736024	Biacore T100	CM5	A6 R102A	direct	LLFGAPVYV-HLA-A*02:01
389	B7	HLA-A*02:01	HLA-A*02:01	WT		E30A	192.6	\N	\N	\N	-5.063	\N	298.15	LLFGYPVYV	WT		\N	\N	\N	\N	1BD2	\N	B	CDR1	MNHEY	E	23736024	Biacore T100	CM5	B7 E30A	direct	LLFGYPVYV-HLA-A*02:01
390	B7	HLA-A*02:01	HLA-A*02:01	WT		E94A	12.9	\N	\N	\N	-6.665	\N	298.15	LLFGYPVYV	WT		\N	\N	\N	\N	1BD2	\N	A	CDR3	AAMEGAQKLV	D	23736024	Biacore T100	CM5	B7 E94A	direct	LLFGYPVYV-HLA-A*02:01
391	B7	HLA-A*02:01	HLA-A*02:01	WT		D30N	36.3	\N	\N	\N	-6.051	\N	298.15	LLFGYPVYV	WT		\N	\N	\N	\N	1BD2	\N	A	CDR1	NSMFDY	D	23736024	Biacore T100	CM5	B7 D30N	direct	LLFGYPVYV-HLA-A*02:01
393	B7	HLA-A*02:01	HLA-A*02:01	WT		Y104A	2.49	\N	\N	\N	-7.636	\N	298.15	LLFGYPVYV	WT		\N	\N	\N	\N	1BD2	\N	B	CDR3	ASSYPGGGFYEQY	E	23736024	Biacore T100	CM5	B7 Y104A	direct	LLFGYPVYV-HLA-A*02:01
395	B7	HLA-A*02:01	HLA-A*02:01	WT		WT	169.7	\N	\N	\N	-5.138	\N	298.15	LLFGYPVAV	Y8A		\N	\N	\N	\N	1BD2	\N		\N	\N	\N	23736024	Biacore T100	CM5	B7 WT	direct	LLFGYPVAV-HLA-A*02:01
397	B7	HLA-A*02:01	HLA-A*02:01	WT		WT	448.3	\N	\N	\N	-4.563	\N	298.15	LLFGAPVYV	Y5A		\N	\N	\N	\N	1BD2	\N		\N	\N	\N	23736024	Biacore T100	CM5	B7 WT	direct	LLFGAPVYV-HLA-A*02:01
398	B7	HLA-A*02:01	HLA-A*02:01	WT		WT	4.42	\N	\N	\N	-7.297	\N	298.15	LLFGFPVYV	Y5F		\N	\N	\N	\N	1BD2	\N		\N	\N	\N	23736024	Biacore T100	CM5	B7 WT	direct	LLFGFPVYV-HLA-A*02:01
400	B7	HLA-A*02:01	HLA-A*02:01	WT		E30A	1304	\N	\N	\N	-3.931	\N	298.15	LLFGYPVAV	Y8A		\N	\N	\N	\N	1BD2	\N	B	CDR1	MNHEY	E	23736024	Biacore T100	CM5	B7 E30A	direct	LLFGYPVAV-HLA-A*02:01
401	B7	HLA-A*02:01	HLA-A*02:01	R65A	A	E94A	267.8	\N	\N	\N	-4.868	\N	298.15	LLFGYPVYV	WT		\N	\N	\N	\N	1BD2	\N	A	CDR3	AAMEGAQKLV	D	23736024	Biacore T100	CM5	B7 E94A	direct	LLFGYPVYV-HLA-A*02:01 R65A
402	B7	HLA-A*02:01	HLA-A*02:01	WT		D30N	17.2	\N	\N	\N	-6.492	\N	298.15	LLFGAPVYV	Y5A		\N	\N	\N	\N	1BD2	\N	A	CDR1	NSMFDY	D	23736024	Biacore T100	CM5	B7 D30N	direct	LLFGAPVYV-HLA-A*02:01
403	B7	HLA-A*02:01	HLA-A*02:01	WT		D30N	87.2	\N	\N	\N	-5.532	\N	298.15	LLFGFPVYV	Y5F		\N	\N	\N	\N	1BD2	\N	A	CDR1	NSMFDY	D	23736024	Biacore T100	CM5	B7 D30N	direct	LLFGFPVYV-HLA-A*02:01
404	B7	HLA-A*02:01	HLA-A*02:01	WT		Y104A	7.82	\N	\N	\N	-6.959	\N	298.15	LLFGFPVYV	Y5F		\N	\N	\N	\N	1BD2	\N	B	CDR3	ASSYPGGGFYEQY	E	23736024	Biacore T100	CM5	B7 Y104A	direct	LLFGFPVYV-HLA-A*02:01
405	B7	HLA-A*02:01	HLA-A*02:01	WT		Y104A	164.9	\N	\N	\N	-5.155	\N	298.15	LLFGAPVYV	Y5A		\N	\N	\N	\N	1BD2	\N	B	CDR3	ASSYPGGGFYEQY	E	23736024	Biacore T100	CM5	B7 Y104A	direct	LLFGAPVYV-HLA-A*02:01
406	DMF5	HLA-A*02:01	HLA-A*02:01	WT		Y50A	26.9	\N	\N	1.49	-6.228	-0.24	298.15	ELAGIGILTV	WT		\N	\N	\N	\N	4L3E	\N	A	CDR2	IYSNGD	D	23736024	Biacore T100	CM5	DMF5 Y50A	direct	ELAGIGILTV-HLA-A*02:01
407	DMF5	HLA-A*02:01	HLA-A*02:01	WT		N52A	1.899	\N	\N	21.06	-7.797	-1.8	298.15	ELAGIGILTV	WT		\N	\N	\N	\N	4L3E	\N	A	CDR2	IYSNGD	D	23736024	Biacore T100	CM5	DMF5 N52A	direct	ELAGIGILTV-HLA-A*02:01
408	DMF5	HLA-A*02:01	HLA-A*02:01	Q155A	A	WT	102	\N	\N	0.39	-5.439	0.56	298.15	ELAGIGILTV	WT		\N	\N	\N	\N	4L3E	\N	A	\N	\N	\N	23736024	Biacore T100	CM5	DMF5 WT	direct	ELAGIGILTV-HLA-A*02:01 Q155A
409	DMF5	HLA-A*02:01	HLA-A*02:01	E166A	A	WT	32.2	\N	\N	1.24	-6.121	-0.12	298.15	ELAGIGILTV	WT		\N	\N	\N	\N	4L3E	\N	A	\N	\N	\N	23736024	Biacore T100	CM5	DMF5 WT	direct	ELAGIGILTV-HLA-A*02:01 E166A
410	DMF5	HLA-A*02:01	HLA-A*02:01	Q155A	A	Y50A	77.1	\N	\N	0.52	-5.605	0.39	298.15	ELAGIGILTV	WT		\N	\N	\N	\N	4L3E	\N	A	CDR2	IYSNGD	D	23736024	Biacore T100	CM5	DMF5 Y50A	direct	ELAGIGILTV-HLA-A*02:01 Q155A
411	DMF5	HLA-A*02:01	HLA-A*02:01	E166A	A	N52A	26.1	\N	\N	1.53	-6.247	-0.25	298.15	ELAGIGILTV	WT		\N	\N	\N	\N	4L3E	\N	A	CDR2	IYSNGD	D	23736024	Biacore T100	CM5	DMF5 N52A	direct	ELAGIGILTV-HLA-A*02:01 E166A
413	ILAa1b1	HLA-A*02:01	HLA-A*02:01	WT		I50V | H51G | P52A | E53G | Y54I | A94S | L95G | P96T | G98K	37	3500	0.13	0	-5.64	5.82	298.15	ILAKFLHWL	WT						4MNQ		B | B | B | B | B | A | A | A | A	CDR2 | CDR2 | CDR2 | CDR2 | CDR2 | CDR3 | CDR3 | CDR3 | CDR3	SIHPEY | SIHPEY | SIHPEY | SIHPEY | SIHPEY | CAVDSATALPYGYIFG | CAVDSATALPYGYIFG | CAVDSATALPYGYIFG | CAVDSATALPYGYIFG	E | E | E | E | E | D | D | D | D	24196962	Biacore T100	CM5	ILAKFLHWL-HLA-A*02:01	indirect	ILAa1b1 I50V | H51G | P52A | E53G | Y54I | A111S | L112G | P113T | G115K
414	ILAa1b1	HLA-A*02:01	HLA-A*02:01	WT		A94S | L95G | P96T | G98K	0.0095	30000	0.00029	0.21	-10.2	0.92	298.15	ILAKFLHWL	WT						4MNQ		A | A | A | A	CDR3 | CDR3 | CDR3 | CDR3	CAVDSATALPYGYIFG | CAVDSATALPYGYIFG | CAVDSATALPYGYIFG | CAVDSATALPYGYIFG	D | D | D | D	24196962	Biacore T100	CM5	ILAKFLHWL-HLA-A*02:01	indirect	ILAa1b1 A111S | L112G | P113 | G115K
415	ILAa1b1	HLA-A*02:01	HLA-A*02:01	WT		H51W | P52E | E53F | Y54E | A94S | L95G | P96T | G98K	0.0091	31000	0.00028	0.22	-10.23	0.9	298.15	ILAKFLHWL	WT						4MNQ		B | B | B | B | A | A | A | A	CDR2 | CDR2 | CDR2 | CDR2 | CDR3 | CDR3 | CDR3 | CDR3	SIHPEY | SIHPEY | SIHPEY | SIHPEY | CAVDSATALPYGYIFG | CAVDSATALPYGYIFG | CAVDSATALPYGYIFG | CAVDSATALPYGYIFG	E | E | E | E | D | D | D | D	24196962	Biacore T100	CM5	ILAKFLHWL-HLA-A*02:01	indirect	ILAa1b1 H51W | P52E | E53F | Y54E | A111S | L112G | P113T | G115K
416	ILAa1b1	HLA-A*02:01	HLA-A*02:01	WT		I50V | H51G | P52A | E53G | Y54I	0.026	24000	0.00063	0.08	-9.65	1.52	298.15	ILAKFLHWL	WT						4MNQ		B | B | B | B | B	CDR2 | CDR2 | CDR2 | CDR2 | CDR2	SIHPEY | SIHPEY | SIHPEY | SIHPEY | SIHPEY	E | E | E | E | E	24196962	Biacore T100	CM5	ILAKFLHWL-HLA-A*02:01	indirect	ILAa1b1 I50V | H51G | P52A | E53G | Y54I
418	ILAa1b1	HLA-A*02:01	HLA-A*02:01	WT		H51W | P52E | E53F | Y54E	0.0031	140000	0.00043	0.65	-10.82	0.26	298.15	ILAKFLHWL	WT						4MNQ		B | B | B | B	CDR2 | CDR2 | CDR2 | CDR2	SIHPEY | SIHPEY | SIHPEY | SIHPEY	E | E | E | E	24196962	Biacore T100	CM5	ILAKFLHWL-HLA-A*02:01	indirect	ILAa1b1 H51W | P52E | E53F | Y54E
420	ILAa1b1	HLA-A*02:01	HLA-A*02:01	WT		A94S | L95G | P96T | G98K	0.92	8200	0.0075	0	-7.68	3.63	298.15	ILAAFLHWL	K4A						4MNQ		A | A | A | A	CDR3 | CDR3 | CDR3 | CDR3	CAVDSATALPYGYIFG | CAVDSATALPYGYIFG | CAVDSATALPYGYIFG | CAVDSATALPYGYIFG	D | D | D | D	24196962	Biacore T100	CM5	ILAAFLHWL-HLA-A*02:01	indirect	ILAa1b1 A111S | L112G | P113 | G115K
422	ILAa1b1	HLA-A*02:01	HLA-A*02:01	WT		I50V | H51G | P52A | E53G | Y54I	2.6	3200	0.0085	0	-7.1	4.22	298.15	ILAAFLHWL	K4A						4MNQ		B | B | B | B | B	CDR2 | CDR2 | CDR2 | CDR2 | CDR2	SIHPEY | SIHPEY | SIHPEY | SIHPEY | SIHPEY	E | E | E | E | E	24196962	Biacore T100	CM5	ILAAFLHWL-HLA-A*02:01	indirect	ILAa1b1 I50V | H51G | P52A | E53G | Y54I
423	ILAa1b1	HLA-A*02:01	HLA-A*02:01	WT		WT	8.3	3800	0.031	0	-6.46	4.94	298.15	ILAAFLHWL	K4A						4MNQ						24196962	Biacore T100	CM5	ILAAFLHWL-HLA-A*02:01	indirect	ILAa1b1 WT
424	ILAa1b1	HLA-A*02:01	HLA-A*02:01	WT		H51W | P52E | E53F | Y54E	8.4	34000	0.28	0	-6.46	4.94	298.15	ILAAFLHWL	K4A						4MNQ		B | B | B | B	CDR2 | CDR2 | CDR2 | CDR2	SIHPEY | SIHPEY | SIHPEY | SIHPEY	E | E | E | E	24196962	Biacore T100	CM5	ILAAFLHWL-HLA-A*02:01	indirect	ILAa1b1 H51W | P52E | E53F | Y54E
426	ILAa1b1	HLA-A*02:01	HLA-A*02:01	WT		A94S | L95G | P96T | G98K	11	4400	0.049	0	-6.31	5.11	298.15	ILAKFAHWL	L6A						4MNQ		A | A | A | A	CDR3 | CDR3 | CDR3 | CDR3	CAVDSATALPYGYIFG | CAVDSATALPYGYIFG | CAVDSATALPYGYIFG | CAVDSATALPYGYIFG	D | D | D | D	24196962	Biacore T100	CM5	ILAKFAHWL-HLA-A*02:01	indirect	ILAa1b1 A111S | L112G | P113 | G115K
427	ILAa1b1	HLA-A*02:01	HLA-A*02:01	WT		H51W | P52E | E53F | Y54E | A94S | L95G | P96T | G98K	19	390000	0.073	0	-6.01	5.4	298.15	ILAKFAHWL	L6A						4MNQ		B | B | B | B | A | A | A | A	CDR2 | CDR2 | CDR2 | CDR2 | CDR3 | CDR3 | CDR3 | CDR3	SIHPEY | SIHPEY | SIHPEY | SIHPEY | CAVDSATALPYGYIFG | CAVDSATALPYGYIFG | CAVDSATALPYGYIFG | CAVDSATALPYGYIFG	E | E | E | E | D | D | D | D	24196962	Biacore T100	CM5	ILAKFAHWL-HLA-A*02:01	indirect	ILAa1b1 H51W | P52E | E53F | Y54E | A111S | L112G | P113T | G115K
428	ILAa1b1	HLA-A*02:01	HLA-A*02:01	WT		I50V | H51G | P52A | E53G | Y54I	5.3	10000	0.054	0	-6.71	4.67	298.15	ILAKFAHWL	L6A						4MNQ		B | B | B | B | B	CDR2 | CDR2 | CDR2 | CDR2 | CDR2	SIHPEY | SIHPEY | SIHPEY | SIHPEY | SIHPEY	E | E | E | E | E	24196962	Biacore T100	CM5	ILAKFAHWL-HLA-A*02:01	indirect	ILAa1b1 I50V | H51G | P52A | E53G | Y54I
429	ILAa1b1	HLA-A*02:01	HLA-A*02:01	WT		WT	2.2	6300	0.014	0	-7.2	4.15	298.15	ILAKFAHWL	L6A						4MNQ						24196962	Biacore T100	CM5	ILAKFAHWL-HLA-A*02:01	indirect	ILAa1b1 WT
430	ILAa1b1	HLA-A*02:01	HLA-A*02:01	WT		H51W | P52E | E53F | Y54E	3.3	15000	0.049	0	-6.97	4.39	298.15	ILAKFAHWL	L6A						4MNQ		B | B | B | B	CDR2 | CDR2 | CDR2 | CDR2	SIHPEY | SIHPEY | SIHPEY | SIHPEY	E | E | E | E	24196962	Biacore T100	CM5	ILAKFAHWL-HLA-A*02:01	indirect	ILAa1b1 H51W | P52E | E53F | Y54E
432	H27-14	HLA-A*24:02	HLA-A*24:02	WT		WT	291.5			0.03	-4.82	2.08	298.15	RFPLTFGWCF	Y2F						3VXR	3VXO					24192765	Biacore 2000	SA	RFPLTFGWCF-HLA-A*24:02	indirect	H27-14 WT
433	H27-14	HLA-A*24:02	HLA-A*24:02	WT		WT	64.8			0.15	-5.71	1.12	298.15	RYPLTLGWCF	F6L	3VXS	x-ray diffraction	1.8	0.203		3VXR	3VXP					24192765	Biacore 2000	SA	RYPLTLGWCF-HLA-A*24:02	indirect	H27-14 WT
434	T36-5	HLA-A*24:02	HLA-A*24:02	WT		WT	48.7			1	-5.88		298.15	RYPLTFGWCF	F2Y				0.23		3VXU	3VXN					24192765	Biacore 2000	SA	RYPLTFGWCF-HLA-A*24:02	indirect	T36-5 WT
436	C1-28	HLA-A*24:02	HLA-A*24:02	WT		WT	37.5			1	-6.04		298.15	RYPLTFGWCF	F2Y						3VXM	3VXN					24192765	Biacore 2000	SA	RYPLTFGWCF-HLA-A*24:02	indirect	C1-28 WT
439	SP3.4	HLA-DQA1*03:01 | HLA-DQB1*03:02	HLA-DQA1*03:01 | HLA-DQB1*03:02	WT		D108S	200				\N		298.15	EGSFQPSQE	WT						4GG6		A	CDR3	ILRDGRGGADGLT	D	23063329	Biacore 3000	CAP	EGSFQPSQE-HLA-DQA1*03:01 | HLA-DQB1*03:02	indirect	SP3.4 D108S
440	SP3.4	HLA-DQA1*03:01 | HLA-DQB1*03:02	HLA-DQA1*03:01 | HLA-DQB1*03:02	WT		R110K	200				\N		298.15	EGSFQPSQE	WT						4GG6		A	CDR3	ILRDGRGGADGLT	D	23063329	Biacore 3000	CAP	EGSFQPSQE-HLA-DQA1*03:01 | HLA-DQB1*03:02	indirect	SP3.4 R110K
441	SP3.4	HLA-DQA1*03:01 | HLA-DQB1*03:02	HLA-DQA1*03:01 | HLA-DQB1*03:02	WT		R110A	200				\N		298.15	EGSFQPSQE	WT						4GG6		A	CDR3	ILRDGRGGADGLT	D	23063329	Biacore 3000	CAP	EGSFQPSQE-HLA-DQA1*03:01 | HLA-DQB1*03:02	indirect	SP3.4 R110A
442	SP3.4	HLA-DQA1*03:01 | HLA-DQB1*03:02	HLA-DQA1*03:01 | HLA-DQB1*03:02	WT		L37A	91.2			0.13	-5.51	1.21	298.15	EGSFQPSQE	WT						4GG6		B	CDR1	SGDLS	E	23063329	Biacore 3000	CAP	EGSFQPSQE-HLA-DQA1*03:01 | HLA-DQB1*03:02	indirect	SP3.4 L37A
443	SP3.4	HLA-DQA1*03:01 | HLA-DQB1*03:02	HLA-DQA1*03:01 | HLA-DQB1*03:02	WT		Y57F	14.8			0.77	-6.59	0.15	298.15	EGSFQPSQE	WT						4GG6		B	CDR2	YYNGEE	E	23063329	Biacore 3000	CAP	EGSFQPSQE-HLA-DQA1*03:01 | HLA-DQB1*03:02	indirect	SP3.4 Y57F
444	SP3.4	HLA-DQA1*03:01 | HLA-DQB1*03:02	HLA-QA1*03:01 | HLA-DQB1*03:02	WT		Y57A	200				\N		298.15	EGSFQPSQE	WT						4GG6		B	CDR2	YYNGEE	E	23063329	Biacore 3000	CAP	EGSFQPSQE-HLA-DQA1*03:01 | HLA-DQB1*03:02	indirect	SP3.4 Y57A
445	SP3.4	HLA-DQA1*03:01 | HLA-DQB1*03:02	HLA-DQA1*03:01 | HLA-DQB1*03:02	WT		R66A	2.3			4.96	-7.69	-0.95	298.15	EGSFQPSQE	WT						4GG6		B			E	23063329	Biacore 3000	CAP	EGSFQPSQE-HLA-DQA1*03:01 | HLA-DQB1*03:02	indirect	SP3.4 R66A
446	SP3.4	HLA-DQA1*03:01 | HLA-DQB1*03:02	HLA-DQA1*03:01 | HLA-DQB1*03:02	WT		V108A	33.3			0.34	-6.11	0.64	298.15	EGSFQPSQE	WT						4GG6		B	CDR3	ASSVAVSAGTYEQY	E	23063329	Biacore 3000	CAP	EGSFQPSQE-HLA-DQA1*03:01 | HLA-DQB1*03:02	indirect	SP3.4 V108A
447	SP3.4	HLA-DQA1*03:01 | HLA-DQB1*03:02	HLA-DQA1*03:01 | HLA-DQB1*03:02	WT		A109G	9.8			1.16	-6.83	-0.09	298.15	EGSFQPSQE	WT						4GG6		B	CDR3	ASSVAVSAGTYEQY	E	23063329	Biacore 3000	CAP	EGSFQPSQE-HLA-DQA1*03:01 | HLA-DQB1*03:02	indirect	SP3.4 A109G
448	SP3.4	HLA-DQA1*03:01 | HLA-DQB1*03:02	HLA-DQA1*03:01 | HLA-DQB1*03:02	WT		V110A	14.3			0.8	-6.61	0.13	298.15	EGSFQPSQE	WT						4GG6		B	CDR3	ASSVAVSAGTYEQY	E	23063329	Biacore 3000	CAP	EGSFQPSQE-HLA-DQA1*03:01 | HLA-DQB1*03:02	indirect	SP3.4 V110A
449	SP3.4	HLA-DQA1*03:01 | HLA-DQB1*03:02	HLA-DQA1*03:01 | HLA-DQB1*03:02	WT		S111A	45			0.25	-5.93	0.82	298.15	EGSFQPSQE	WT						4GG6		B	CDR3	ASSVAVSAGTYEQY	E	23063329	Biacore 3000	CAP	EGSFQPSQE-HLA-DQA1*03:01 | HLA-DQB1*03:02	indirect	SP3.4 S111A
450	SP3.4	HLA-DQA1*03:01 | HLA-DQB1*03:02	HLA-DQA1*03:01 | HLA-DQB1*03:02	WT		T113A	12.5			0.91	-6.69	0.05	298.15	EGSFQPSQE	WT						4GG6		B	CDR3	ASSVAVSAGTYEQY	E	23063329	Biacore 3000	CAP	EGSFQPSQE-HLA-DQA1*03:01 | HLA-DQB1*03:02	indirect	SP3.4 T113A
451	SP3.4	HLA-DQA1*03:01 | HLA-DQB1*03:02	HLA-DQA1*03:01 | HLA-DQB1*03:02	WT		Y114A	15.6			0.73	-6.56	0.19	298.15	EGSFQPSQE	WT						4GG6		B	CDR3	ASSVAVSAGTYEQY	E	23063329	Biacore 3000	CAP	EGSFQPSQE-HLA-DQA1*03:01 | HLA-DQB1*03:02	indirect	SP3.4 Y114A
455	ANi2.3	HLA-DRA*01:01 | HLA-DRB3*0301	HLA-DRA*01:01 | HLA-DRB3*03:01	WT		WT	31.7	21500	0.59	1.21	-6.14	-0.11	298.15	WIRVNIPKRI	H2W | C5V						4H1L	4H26					23091041	Biacore	CM5	ANi2.3 WT	direct	WIRVNIPKRI-HLA-DRA*01:01 | HLA-DRB3*0301
457	CA5	HLA-B*35:01	HLA-B*35:08	R156L	A	WT	27.1	344500	0.67N	/A	-6.23		298.15	LPEPLPQGQLTAY	WT						4JRX	1ZHK					23569211	Biacore 3000	CM5	CA5 WT	indirect	LPEPLPQGQLTAY-HLA-B*35:01 WT
459	SB27	HLA-B*35:01	HLA-B*35:08	R156L	A	WT	52.25	n.d.	n.d.	0.23	-5.84	0.87	298.15	LPEPLPQGQLTAY	WT						2AK4	1ZHK					23569211	Biacore 3000	CM5	SB27 WT	indirect	LPEPLPQGQLTAY-HLA-B*35:01 WT
461	SB47	HLA-B*35:01	HLA-B*35:08	R156L	A	WT	29.25	155000	0.33		-6.18		298.15	LPEPLPQGQLTAY	WT						4JRY	17HK					23569211	Biacore 3000	CM5	SB47 WT	indirect	LPEPLPQGQLTAY-HLA-B*35:01 WT
463	SB27	HLA-B*35:08	HLA-B*35:08	E55A	A	WT	12.6			0.83	-6.68	0.11	298.15	LPEPLPQGQLTAY	WT						2AK4						23569211	Biacore 3000	CM5	SB27 WT	indirect	LPEPLPQGQLTAY-HLA-B*35:08 E55A
464	SB27	HLA-B*35:08	HLA-B*35:08	D61A	A	WT	11.7			0.89	-6.73	0.07	298.15	LPEPLPQGQLTAY	WT						2AK4						23569211	Biacore 3000	CM5	SB27 WT	indirect	LPEPLPQGQLTAY-HLA-B*35:08 D61A
465	SB27	HLA-B*35:08	HLA-B*35:08	R62A	A	WT	17.5			0.59	-6.49	0.31	298.15	LPEPLPQGQLTAY	WT						2AK4						23569211	Biacore 3000	CM5	SB27 WT	indirect	LPEPLPQGQLTAY-HLA-B*35:08 R62A
466	SB27	HLA-B*35:08	HLA-B*35:08	I66A	A	WT	60.8			0.17	-5.75	1.05	298.15	LPEPLPQGQLTAY	WT						2AK4						23569211	Biacore 3000	CM5	SB27 WT	indirect	LPEPLPQGQLTAY-HLA-B*35:08 I66A
470	SB27	HLA-B*35:08	HLA-B*35:08	E166A	A	WT	18.5			0.56	-6.45	0.34	298.15	LPEPLPQGQLTAY	WT						2AK4						23569211	Biacore 3000	CM5	SB27 WT	indirect	LPEPLPQGQLTAY-HLA-B*35:08 E166A
471	SB27	HLA-B*35:08	HLA-B*35:08	R170A	A	WT	5.4			1.93	-7.19	-0.39	298.15	LPEPLPQGQLTAY	WT						2AK4						23569211	Biacore 3000	CM5	SB27 WT	indirect	LPEPLPQGQLTAY-HLA-B*35:08 R170A
476	SB47	HLA-B*35:08	HLA-B*35:08	I66A	A	WT	160.6				-5.18		298.15	LPEPLPQGQLTAY	WT						4JRY						23569211	Biacore 3000	CM5	SB47 WT	indirect	LPEPLPQGQLTAY-HLA-B*35:08 I66A
477	SB47	HLA-B*35:08	HLA-B*35:08	R151A	A	WT	28.9				-6.19		298.15	LPEPLPQGQLTAY	WT						4JRY						23569211	Biacore 3000	CM5	SB47 WT	indirect	LPEPLPQGQLTAY-HLA-B*35:08 R151A
478	SB47	HLA-B*35:08	HLA-B*35:08	Q155A	A	WT	25.7				-6.26		298.15	LPEPLPQGQLTAY	WT						4JRY	3VFM					23569211	Biacore 3000	CM5	SB47 WT	indirect	LPEPLPQGQLTAY-HLA-B*35:08 Q155A
479	SB47	HLA-B*35:08	HLA-B*35:08	L163A	A	WT	200				\N		298.15	LPEPLPQGQLTAY	WT						4JRY						23569211	Biacore 3000	CM5	SB47 WT	indirect	LPEPLPQGQLTAY-HLA-B*35:08 L163A
480	SB47	HLA-B*35:08	HLA-B*35:08	E166A	A	WT	162				-5.17		298.15	LPEPLPQGQLTAY	WT						4JRY						23569211	Biacore 3000	CM5	SB47 WT	indirect	LPEPLPQGQLTAY-HLA-B*35:08 E166A
487	D2	HLA-DQA1*05:01 | HLA-DQB1*02:01	HLA-DQA1*05:01 | HLA-DQB1*02:01	WT		N36A	14			1.13	-6.62	-0.07	298.15	PQPELPYPQ	WT						4OZG		A	CDR1	TISGNEY	D	24777060	Biacore 3000	CAP	PQPELPYPQ-HLA-DQA1*05:01 | HLA-DQB1*02:01	indirect	D2 N36A
488	D2	HLA-DQA1*05:01 | HLA-DQB1*02:01	HLA-DQA1*05:01 | HLA-DQB1*02:01	WT		Y38A	300				\N		298.15	PQPELPYPQ	WT						4OZG		A	CDR1	TISGNEY	D	24777060	Biacore 3000	CAP	PQPELPYPQ-HLA-DQA1*05:01 | HLA-DQB1*02:02	indirect	D2 Y38A
489	D2	HLA-DQA1*05:01 | HLA-DQB1*02:01	HLA-DQA1*05:01 | HLA-DQB1*02:01	WT		Y40F	300				\N		298.15	PQPELPYPQ	WT						4OZG		A			D	24777060	Biacore 3000	CAP	PQPELPYPQ-HLA-DQA1*05:01 | HLA-DQB1*02:03	indirect	D2 Y40F
490	D2	HLA-DQA1*05:01 | HLA-DQB1*02:01	HLA-DQA1*05:01 | HLA-DQB1*02:01	WT		L57A	116.8			0.14	-5.36	1.16	298.15	PQPELPYPQ	WT						4OZG		A	CDR2	GLKNN	D	24777060	Biacore 3000	CAP	PQPELPYPQ-HLA-DQA1*05:01 | HLA-DQB1*02:04	indirect	D2 L57A
491	D2	HLA-DQA1*05:01 | HLA-DQB1*02:01	HLA-DQA1*05:01 | HLA-DQB1*02:01	WT		Y55F	5.3			2.98	-7.2	-0.65	298.15	PQPELPYPQ	WT						4OZG		B			E	24777060	Biacore 3000	CAP	PQPELPYPQ-HLA-DQA1*05:01 | HLA-DQB1*02:05	indirect	D2 Y55F
492	D2	HLA-DQA1*05:01 | HLA-DQB1*02:01	HLA-DQA1*05:01 | HLA-DQB1*02:01	WT		Q57A	69.5			0.23	-5.67	0.87	298.15	PQPELPYPQ	WT						4OZG		B	CDR2	FQGNSA	E	24777060	Biacore 3000	CAP	PQPELPYPQ-HLA-DQA1*05:01 | HLA-DQB1*02:06	indirect	D2 Q57A
493	D2	HLA-DQA1*05:01 | HLA-DQB1*02:01	HLA-DQA1*05:01 | HLA-DQB1*02:01	WT		N63A	13.1			1.21	-6.66	-0.11	298.15	PQPELPYPQ	WT						4OZG		B	CDR2	FQGNSA	E	24777060	Biacore 3000	CAP	PQPELPYPQ-HLA-DQA1*05:01 | HLA-DQB1*02:07	indirect	D2 N63A
494	D2	HLA-DQA1*05:01 | HLA-DQB1*02:01	HLA-DQA1*05:01 | HLA-DQB1*02:01	WT		F108A	178.3			0.09	-5.11	1.43	298.15	PQPELPYPQ	WT						4OZG		B	CDR3	ASSFRFTDTQY	E	24777060	Biacore 3000	CAP	PQPELPYPQ-HLA-DQA1*05:01 | HLA-DQB1*02:08	indirect	D2 F108A
495	D2	HLA-DQA1*05:01 | HLA-DQB1*02:01	HLA-DQA1*05:01 | HLA-DQB1*02:01	WT		R109A	300				\N		298.15	PQPELPYPQ	WT						4OZG		B	CDR3	ASSFRFTDTQY	E	24777060	Biacore 3000	CAP	PQPELPYPQ-HLA-DQA1*05:01 | HLA-DQB1*02:09	indirect	D2 R109A
496	D2	HLA-DQA1*05:01 | HLA-DQB1*02:01	HLA-DQA1*05:01 | HLA-DQB1*02:01	WT		F110A	70.2			0.23	-5.67	0.87	298.15	PQPELPYPQ	WT						4OZG		B	CDR3	ASSFRFTDTQY	E	24777060	Biacore 3000	CAP	PQPELPYPQ-HLA-DQA1*05:01 | HLA-DQB1*02:10	indirect	D2 F110A
497	D2	HLA-DQA1*05:01 | HLA-DQB1*02:01	HLA-DQA1*05:01 | HLA-DQB1*02:01	WT		D114A	256.2			0.06	-4.9	1.67	298.15	PQPELPYPQ	WT						4OZG		B	CDR3	ASSFRFTDTQY	E	24777060	Biacore 3000	CAP	PQPELPYPQ-HLA-DQA1*05:01 | HLA-DQB1*02:11	indirect	D2 D114A
498	D2	HLA-DQA1*05:01 | HLA-DQB1*02:01	HLA-DQA1*05:01 | HLA-DQB1*02:01	WT		Y117F	38.9			0.41	-6.02	-0.65	298.15	PQPELPYPQ	WT						4OZG		B	CDR3	ASSFRFTDTQY	E	24777060	Biacore 3000	CAP	PQPELPYPQ-HLA-DQA1*05:01 | HLA-DQB1*02:12	indirect	D2 Y117F
500	TK3	HLA-B*35:08	HLA-B*35:08	WT		WT	131.5			0.71	-5.3	0.2	298.15	HPVAEADYFEY	G4A						4PRI	4PRB					24759101	Biacore 3000	CM5	TK3 WT	indirect	HPVAEADYFEY-HLA-B*35:08
501	TK3	HLA-B*35:08	HLA-B*35:08	WT		WT	180.5			0.52	-5.11	0.39	298.15	HPVGQADYFEY	E5Q		x-ray diffraction	2.5	0.183	0.229	4PRI	4PRE					24759101	Biacore 3000	CM5	TK3 WT	indirect	HPVGQADYFEY-HLA-B*35:08
502	TK3	HLA-B*35:08	HLA-B*35:08	WT		WT	25.4			3.67	-6.27	-0.77	298.15	HPVGDADYFEY	E5D	4PRH	x-ray diffraction	2.5	0.214	0.253	4PRI	4PRD					24759101	Biacore 3000	CM5	TK3 WT	indirect	HPVGDADYFEY-HLA-B*35:08
506	DD31	HLA-B*08:01	HLA-B*08:01	WT		WT	6.59	221000	0.76	0.38	-7.07	0.57	298.15	HSRKKCDEL	K3R						4QRP						25355921	Biacore 3000	CM5	DD31 WT	indirect	HSRKKCDEL-HLA-B*08:01
507	DD31	HLA-B*08:01	HLA-B*08:01	WT		WT	3.18	123000	0.36	0.78	-7.5	0.15	298.15	HSKKKCDEI	L9I						4QRP						25355921	Biacore 3000	CM5	DD31 WT	indirect	HSKKKCDEI-HLA-B*08:01
508	DD31	HLA-B*08:01	HLA-B*08:01	WT		WT	15.8	n.d.	n.d.	0.17	-6.55	1.05	298.15	HSKRKCDEL	K4R						4QRP						25355921	Biacore 3000	CM5	DD31 WT	indirect	HSKRKCDEL-HLA-B*08:01
512	C12C	HLA-B*27:05	HLA-B*27:05	WT		WT	1.1			4.16	-8.13	-0.84	298.15	KRWIIMGLNK	L6M	4G9F	x-ray diffraction	2.4	0.182	0.257	4G8G	4G8I					23521884	Biacore 3000	CM5	KRWIIMGLNK-HLA-B*27:05	indirect	C12C WT
514	1G4	HLA-A*02:01	HLA-A*02:01	WT		Q50P | S51F | S52W	0.255	n.d.	n.d.	58.82	-8.99	-2.41	298.15	SLLMWITQC	WT						2F54	1S9W	A | A | A	CDR2 | CDR2 | CDR2	IQSSQRE | IQSSQRE | IQSSQRE	D | D | D	16600963	Biacore 3000	CM5	SLLMWITQC-HLA-A*02:01	indirect	1G4 Q50P | S51F | S52W
515	1G4	HLA-A*02:01	HLA-A*02:01	WT		G49S | A50V | I52M	0.1	32000	0.0032	150	-9.55	-2.97	298.15	SLLMWITQC	WT						2F54	1S9W	B | B | B	CDR2 | CDR2 | CDR2	SVGAGI | SVGAGI | SCGAGI	E | E | E	16600963	Biacore 3000	CM5	SLLMWITQC-HLA-A*02:01	indirect	1G4 G49S | A50V | I52M
516	1G4	HLA-A*02:01	HLA-A*02:01	WT		G49A | A50I | G51Q | I52T	0.025	54000	0.0014	600	-10.37	-3.79	298.15	SLLMWITQC	WT						2F54	1S9W	B | B | B | B	CDR2 | CDR2 | CDR2	SVGAGI | SVGAGI | SCGAGI	E | E | E | E	16600963	Biacore 3000	CM5	SLLMWITQC-HLA-A*02:01	indirect	1G4 G49A | A50I | G51Q | I52T
517	1G4	HLA-A*02:01	HLA-A*02:01	WT		Q50P | S51F | S52W | G49S | A50V | I52M	0.001	180000	0.00024	15000	-12.28	-5.7	298.15	SLLMWITQC	WT	2F53	x-ray diffraction	2.1	0.169	0.231	2F54	1S9W	A | A | A | B | B | B	CDR2 | CDR2 | CDR2 | CDR2 | CDR2 | CDR2	IQSSQRE | IQSSQRE | IQSSQRE | SVGAGI | SVGAGI | SVGAGI	D | D | D | E | E | E	16600963	Biacore 3000	CM5	SLLMWITQC-HLA-A*02:01	indirect	1G4 Q50P | S51F | S52W | G49S | A50V | I52M
518	1G4	HLA-A*02:01	HLA-A*02:01	WT		Q50S | S51P | S52W | G49S | A50V | I52M	0.002	270000	0.00046	7500	-11.87	-5.29	298.15	SLLMWITQC	WT						2F54	1S9W	A | A | A | B | B | B	CDR2 | CDR2 | CDR2 | CDR2 | CDR2 | CDR2	IQSSQRE | IQSSQRE | IQSSQRE | SVGAGI | SVGAGI | SVGAGI	D | D | D | E | E | E	16600963	Biacore 3000	CM5	SLLMWITQC-HLA-A*02:01	indirect	1G4 Q50S | S51P | S52W | G49S | A50V | I52M
519	1G4	HLA-A*02:01	HLA-A*02:01	WT		Q50T | S51P | S52W | G49S | A50V | I52M	0.001	250000	0.00026	15000	-12.28	-5.7	298.15	SLLMWITQC	WT						2F54	1S9W	A | A | A | B | B | B	CDR2 | CDR2 | CDR2 | CDR2 | CDR2 | CDR2	IQSSQRE | IQSSQRE | IQSSQRE | SVGAGI | SVGAGI | SVGAGI	D | D | D | E | E | E	16600963	Biacore 3000	CM5	SLLMWITQC-HLA-A*02:01	indirect	1G4 Q50T | S51P | S52W | G49S | A50V | I52M
520	1G4	HLA-A*02:01	HLA-A*02:01	WT		Q50M | S51G | S52H | G49S | A50V | I52M	0.004	140000	0.00054	3750	-11.46	-4.88	298.15	SLLMWITQC	WT						2F54	1S9W	A | A | A | B | B | B	CDR2 | CDR2 | CDR2 | CDR2 | CDR2 | CDR2	IQSSQRE | IQSSQRE | IQSSQRE | SVGAGI | SVGAGI | SVGAGI	D | D | D | E | E | E	16600963	Biacore 3000	CM5	SLLMWITQC-HLA-A*02:01	indirect	1G4 Q50M | S51G | S52H | G49S | A50V | I52M
521	1G4	HLA-A*02:01	HLA-A*02:01	WT		Q50M | S51G | S52T | G49S | A50V | I52M	0.008	81000	0.00071	1875	-11.05	-4.46	298.15	SLLMWITQC	WT						2F54	1S9W	A | A | A | B | B | B	CDR2 | CDR2 | CDR2 | CDR2 | CDR2 | CDR2	IQSSQRE | IQSSQRE | IQSSQRE | SVGAGI | SVGAGI | SVGAGI	D | D | D | E | E | E	16600963	Biacore 3000	CM5	SLLMWITQC-HLA-A*02:01	indirect	1G4 Q50M | S51G | S52T | G49S | A50V | I52M
522	1G4	HLA-A*02:01	HLA-A*02:01	WT		Q51T | S52P | S53W | T95L | S96L | G97D | S99T | G50A | A51I | G52Q | I53T | V95L	4.8e-05	570000	2.72e-05	666667	-14.08	-7.94	298.15	SLLMWITQC	WT	2P5E	x-ray diffraction	1.89	0.181	0.236	2BNR	1S9W	A | A | A | A | A | A | A | B | B | B | B | B	CDR2 | CDR2 | CDR2 | CDR3 | CDR3 | CDR3 | CDR3 | CDR2 | CDR2 | CDR2 | CDR2 | CDR3	IQSSQRE | IQSSQRE | IQSSQRE | AVRPTSGGSYIPT | AVRPTSGGSYIPT | AVRPTSGGSYIPT | AVRPTSGGSYIPT | SVGAGI | SVGAGI | SVGAGI | SVGAGI | ASSYVGNTGELF	D | D | D | D | D | D | D | E | E | E | E | E	17644531	Biacore 3000	CM5	SLLMWITQC-HLA-A*02:01	indirect	1G4 Q50T | S51P | S52W | T95L | S96L | G97D | S99T | G49A | A50I | G51Q | I52T | V94L
524	1G4	HLA-A*02:01	HLA-A*02:01	WT		Q51P | S52F | S53W | G50S | A51G | I53M	0.0013	181000	0.000237	24615.4	-12.12	-5.99	298.15	SLLMWITQC	WT						2BNR	1S9W	A | A | A | B | B | B	CDR2 | CDR2 | CDR2 | CDR2 | CDR2 | CDR2	IQSSQRE | IQSSQRE | IQSSQRE | SVGAGI | SVGAGI | SVGAGI	D | D | D | E | E | E	17644531	Biacore 3000	CM5	SLLMWITQC-HLA-A*02:01	indirect	1G4 Q51P | S52F | S53W | G49S | A50G | I52M
525	1G4	HLA-A*02:01	HLA-A*02:01	WT		I53T | T95L | S96L | G97D | S99T | V95L	0.0816	17800	0.00145	392.16	-9.67	-3.53	298.15	SLLMWITQC	WT						2BNR	1S9W	B | A | A | A | A | B	CDR2 | CDR3 | CDR3 | CDR3 | CDR3	SVGAGI | ASSYVGNTGELF | ASSYVGNTGELF | ASSYVGNTGELF | ASSYVGNTGELF	E | D | D | D | D | E	17644531	Biacore 3000	CM5	SLLMWITQC-HLA-A*02:01	indirect	1G4 I52T | T95L | S96L | G97D | S99T
527	1G4	HLA-A*02:01	HLA-A*02:01	WT		Y31D	240	n.d.	n.d.		\N		298.15	SLLMWITQC	WT						2BNR	1S9W	A	CDR1	DSAIYNL	D	17644531	Biacore 3000	CM5	SLLMWITQC-HLA-A*02:01	indirect	1G4 Y31D
528	1G4	HLA-A*02:01	HLA-A*02:01	WT		Y31D | Q51T | S52P | S53W | T95L | S96L | G97D | S99T | G50A | A51I | G52Q | I53T | V95L	18	3320	0.0596	1.78	-6.47	-0.34	298.15	SLLMWITQC	WT						2BNR	1S9W	A | A | A | A | A | A | A | A | B | B | B | B | B	CDR1 | CDR2 | CDR2 | CDR2 | CDR3 | CDR3 | CDR3 | CDR3 | CDR2 | CDR2 | CDR2 | CDR2 | CDR3	DSAIYNL | IQSSQRE | IQSSQRE | IQSSQRE | AVRPTSGGSYIPT | AVRPTSGGSYIPT | AVRPTSGGSYIPT | AVRPTSGGSYIPT | SVGAGI | SVGAGI | SVGAGI | SVGAGI | ASSYVGNTGELF	D | D | D | D | D | D | D | D | E | E | E | E | E	17644531	Biacore 3000	CM5	SLLMWITQC-HLA-A*02:01	indirect	1G4 Y31D | Q50T | S51P | S52W | T95L | S96L | G97D | S99T | G49A | A50I | G51Q | I52T | V94L
530	CF34	HLA-B*08:01	HLA-B*08:01	WT		WT	200			0.06	\N	1.67	298.15	TLRGRAYGL	F1T						3FFC						19167249	Biacore 3000	CM5	CF34 WT	indirect	TLRGRAYGL-HLA-B*08:01
531	CF34	HLA-B*08:01	HLA-B*08:01	WT		WT	200				\N		298.15	YLRGRAYGL	F1Y						3FFC						19167249	Biacore 3000	CM5	CF34 WT	indirect	YLRGRAYGL-HLA-B*08:01
532	CF34	HLA-B*08:01	HLA-B*08:01	WT		WT	149				-5.22		298.15	FLRGRAFGL	Y7F						3FFC						19167249	Biacore 3000	CM5	CF34 WT	indirect	FLRGRAFGL-HLA-B*08:01
533	CF34	HLA-B*08:01	HLA-B*08:01	WT		WT	22.75			0.39	-6.33	0.56	298.15	FLRGRAYVL	G8V						3FFC						19167249	Biacore 3000	CM5	CF34 WT	indirect	FLRGRAYVL-HLA-B*08:01
535	LC13	HLA-B*08:01	HLA-B*08:01	WT		WT	29.3			0.51	-6.18	0.4	298.15	TLRGRAYGL	F1T						1MI5						19167249	Biacore 3000	CM5	LC13 WT	indirect	TLRGRAYGL-HLA-B*08:01
536	LC13	HLA-B*08:01	HLA-B*08:01	WT		WT	18.45			0.82	-6.46	0.12	298.15	YLRGRAYGL	F1Y						1MI5						19167249	Biacore 3000	CM5	LC13 WT	indirect	YLRGRAYGL-HLA-B*08:01
537	LC13	HLA-B*08:01	HLA-B*08:01	WT		WT	129			0.12	-5.31	1.26	298.15	FLRGRAFGL	Y7F						1MI5						19167249	Biacore 3000	CM5	LC13 WT	indirect	FLRGRAFGL-HLA-B*08:01
541	ILAa1b1	HLA-A*02:01	HLA-A*02:01	WT		I50V | H51G | P52A | E53G | Y54I | A94S | L95G | P96T | G98K	3.7			0	-7.41	4.46	298.15	ILGKFLHWL	A3G						4MNQ		B | B | B | B | B | A | A | A | A	CDR2 | CDR2 | CDR2 | CDR2 | CDR2 | CDR3 | CDR3 | CDR3 | CDR3	SIHPEY | SIHPEY | SIHPEY | SIHPEY | SIHPEY | CAVDSATALPYGYIFG | CAVDSATALPYGYIFG | CAVDSATALPYGYIFG | CAVDSATALPYGYIFG	E | E | E | E | E | D | D | D | D	17540778	Biacore 3000	CM5	ILGKFLHWL-HLA-A*02:01	indirect	ILAa1b1 I50V | H51G | P52A | E53G | Y54I | A111S | L112G | P113T | G115K
542	ILAa1b1	HLA-A*02:01	HLA-A*02:01	WT		I50V | H51G | P52A | E53G | Y54I | A94S | L95G | P96T | G98K	4.04			0	-7.35	4.5	298.15	ILGKFLHTL	A3G | W8T						4MNQ		B | B | B | B | B | A | A | A | A	CDR2 | CDR2 | CDR2 | CDR2 | CDR2 | CDR3 | CDR3 | CDR3 | CDR3	SIHPEY | SIHPEY | SIHPEY | SIHPEY | SIHPEY | CAVDSATALPYGYIFG | CAVDSATALPYGYIFG | CAVDSATALPYGYIFG | CAVDSATALPYGYIFG	E | E | E | E | E | D | D | D | D	17540778	Biacore 3000	CM5	ILGKFLHTL-HLA-A*02:01	indirect	ILAa1b1 I50V | H51G | P52A | E53G | Y54I | A111S | L112G | P113T | G115K
543	ILAa1b1	HLA-A*02:01	HLA-A*02:01	WT		I50V | H51G | P52A | E53G | Y54I | A94S | L95G | P96T | G98K	22.6			0	-6.33	5.53	298.15	ILAKFLHYL	W8Y						4MNQ		B | B | B | B | B | A | A | A | A	CDR2 | CDR2 | CDR2 | CDR2 | CDR2 | CDR3 | CDR3 | CDR3 | CDR3	SIHPEY | SIHPEY | SIHPEY | SIHPEY | SIHPEY | CAVDSATALPYGYIFG | CAVDSATALPYGYIFG | CAVDSATALPYGYIFG | CAVDSATALPYGYIFG	E | E | E | E | E | D | D | D | D	17540778	Biacore 3000	CM5	ILAKFLHYL-HLA-A*02:01	indirect	ILAa1b1 I50V | H51G | P52A | E53G | Y54I | A111S | L112G | P113T | G115K
544	ILAa1b1	HLA-A*02:01	HLA-A*02:01	WT		I50V | H51G | P52A | E53G | Y54I | A94S | L95G | P96T | G98K	27.6			0	-6.21	5.65	298.15	ILAKFLHTL	W8T						4MNQ		B | B | B | B | B | A | A | A | A	CDR2 | CDR2 | CDR2 | CDR2 | CDR2 | CDR3 | CDR3 | CDR3 | CDR3	SIHPEY | SIHPEY | SIHPEY | SIHPEY | SIHPEY | CAVDSATALPYGYIFG | CAVDSATALPYGYIFG | CAVDSATALPYGYIFG | CAVDSATALPYGYIFG	E | E | E | E | E | D | D | D | D	17540778	Biacore 3000	CM5	ILAKFLHTL-HLA-A*02:01	indirect	ILAa1b1 I50V | H51G | P52A | E53G | Y54I | A111S | L112G | P113T | G115K
546	ILAa1b1	HLA-A*02:01	HLA-A*02:01	WT		I50V | H51G | P52A | E53G | Y54I | A94S | L95G | P96T | G98K	81.5			0	-5.58	6.28	298.15	ILAKFLYWL	H7Y						4MNQ		B | B | B | B | B | A | A | A | A	CDR2 | CDR2 | CDR2 | CDR2 | CDR2 | CDR3 | CDR3 | CDR3 | CDR3	SIHPEY | SIHPEY | SIHPEY | SIHPEY | SIHPEY | CAVDSATALPYGYIFG | CAVDSATALPYGYIFG | CAVDSATALPYGYIFG | CAVDSATALPYGYIFG	E | E | E | E | E | D | D | D | D	17540778	Biacore 3000	CM5	ILAKFLYWL-HLA-A*02:01	indirect	ILAa1b1 I50V | H51G | P52A | E53G | Y54I | A111S | L112G | P113T | G115K
547	ILAa1b1	HLA-A*02:01	HLA-A*02:01	WT		I50V | H51G | P52A | E53G | Y54I | A94S | L95G | P96T | G98K	242.1			0	-4.93	6.93	298.15	ILAKYLHWL	F5Y						4MNQ		B | B | B | B | B | A | A | A | A	CDR2 | CDR2 | CDR2 | CDR2 | CDR2 | CDR3 | CDR3 | CDR3 | CDR3	SIHPEY | SIHPEY | SIHPEY | SIHPEY | SIHPEY | CAVDSATALPYGYIFG | CAVDSATALPYGYIFG | CAVDSATALPYGYIFG | CAVDSATALPYGYIFG	E | E | E | E | E | D | D | D | D	17540778	Biacore 3000	CM5	ILAKYLHWL-HLA-A*02:01	indirect	ILAa1b1 I50V | H51G | P52A | E53G | Y54I | A111S | L112G | P113T | G115K
548	ILAa1b1	HLA-A*02:01	HLA-A*02:01	WT		I50V | H51G | P52A | E53G | Y54I | A94S | L95G | P96T | G98K	500				\N		298.15	ILAKFLHEL	W8E						4MNQ		B | B | B | B | B | A | A | A | A	CDR2 | CDR2 | CDR2 | CDR2 | CDR2 | CDR3 | CDR3 | CDR3 | CDR3	SIHPEY | SIHPEY | SIHPEY | SIHPEY | SIHPEY | CAVDSATALPYGYIFG | CAVDSATALPYGYIFG | CAVDSATALPYGYIFG | CAVDSATALPYGYIFG	E | E | E | E | E | D | D | D | D	17540778	Biacore 3000	CM5	ILAKFLHEL-HLA-A*02:01	indirect	ILAa1b1 I50V | H51G | P52A | E53G | Y54I | A111S | L112G | P113T | G115K
550	1G4	HLA-A*02:01	HLA-A*02:01	WT		G52I	1.1	64000	0.0072	8.45	-8.12	-1.26	298.15	SLLMWITQC	WT						2BNR	1S9W	B	CDR2	SVGAGI	E	18424733	Biacore	CM5	SLLMWITQC-HLA-A*02:01	indirect	1G4 G52I
553	DMF5	HLA-A*02:01	HLA-A*02:01	WT		D26Y | L98W	0.043			255.81	-10.05	-3.28	298.15	ELAGIGILTV	WT	4L3E	x-ray diffraction	2.56	0.231	0.266	3QDG	1JF1	A | B	CDR1 | CDR3	DRGSQS | ASSLSFGTEAF	D | E	22611242	Biacore 3000	CM5	DMF5 D26Y | L98W	direct	ELAGIGILTV-HLA-A*02:01
554	DMF5	HLA-A*02:01	HLA-A*02:01	WT		WT	11.3			0.97	-6.75	0.02	298.15	EAAGIGILTV	L2A						3QDG	2GT9					21937447	Biacore 3000	CM5	DMF5 WT	direct	EAAGIGILTV-HLA-A*02:01
556	DMF5	HLA-A*02:01	HLA-A*02:01	WT		WT	3300				\N		298.15	ALGIGILTV	A2L						3QDJ	2GTZ					21937447	Biacore 3000	CM5	DMF5 WT	direct	ALGIGILTV-HLA-A*02:01
557	A6	HLA-A*02:01	HLA-A*02:01	WT		A99V | G100P | Y107Q	0.106			19.81	-9.51	-1.77	298.15	LLFGYPVYV	WT						1AO7	1DUZ	B | B | B	CDR3 | CDR3	AVRPTSGGSYIPT | AVRPTSGGSYIPT	E | E | E	15723046	Biacore		LLFGYPVYV-HLA-A*02:01	indirect	A6 A99V | G100P | Y107Q
563	A6	HLA-A*02:01	HLA-A*02:01	WT		Q106D | Y107Q	0.42			5	-8.7	-0.95	298.15	LLFGYPVYV	WT						1AO7	1DUZ	B | B	CDR3 | CDR3	AVRPTSGGSYIPT | AVRPTSGGSYIPT	E | E	15723046	Biacore		LLFGYPVYV-HLA-A*02:01	indirect	A6 Q106D | Y107Q
564	A6	HLA-A*02:01	HLA-A*02:01	WT		E105H | Q106P | Y107Q	1.5			1.4	-7.94	-0.2	298.15	LLFGYPVYV	WT						1AO7	1DUZ	B | B | B	CDR3 | CDR3 |CDR3	AVRPTSGGSYIPT | AVRPTSGGSYIPT |AVRPTSGGSYIPT	E | E | E	15723046	Biacore		LLFGYPVYV-HLA-A*02:01	indirect	A6 E105H | Q106P | Y107Q
567	A6	HLA-A*02:01	HLA-A*02:01	WT		A99M | G100S | G101A | R102Q	0.0025			840	-11.73	-3.99	298.15	LLFGYPVYV	WT						1AO7	1DUZ	B | B | B | B	CDR3 | CDR3 | CDR3 | CDR3	AVRPTSGGSYIPT | AVRPTSGGSYIPT | AVRPTSGGSYIPT |AVRPTSGGSYIPT |	E | E | E | E	15723046	Biacore		LLFGYPVYV-HLA-A*02:01	indirect	A6 A99M | G100S | G101A | R102Q
572	1G4	HLA-A*02:01	HLA-A*02:01	WT		P94H | G97N | S99Y | Y100F | I101P | I53T | Q56R | T70I | V95L	0.0084	37000	0.00031	3809.52	-11.02	-4.88	298.15	SLLMWITQC	WT						2BNR	1S9W	A | A | A | A | A | B | B | B | B	CDR3 | CDR3 | CDR3 | CDR3 | CDR3 | CDR2 | N/A | N/A | CDR3	AVRPTSGGSYIPT | AVRPTSGGSYIPT | AVRPTSGGSYIPT | AVRPTSGGSYIPT | AVRPTSGGSYIPT | SVGAGI | N/A | N/A | ASSYVGNTGELF	D| D | D | D | D | E | E | E | E	15723046	Biacore		SLLMWITQC-HLA-A*02:01	indirect	1G4 P94H | G97N | S99Y | Y100F | I101P | I53T | Q56R | T70I | V95L
581	1G4	HLA-A*02:01	HLA-A*02:01	WT		T95Y | S96Q | G97S | S99H | I101M | I53T | Q56R | T70I | V95L	0.18	10400	0.0019	177.78	-9.2	-3.07	298.15	SLLMWITQC	WT						2BNR	1S9W	A | A | A | A | A | B | B | B | B	CDR3 | CDR3 | CDR3 | CDR3 | CDR3 | CDR2 | N/A | N/A | CDR3	AVRPTSGGSYIPT | AVRPTSGGSYIPT | AVRPTSGGSYIPT | AVRPTSGGSYIPT | AVRPTSGGSYIPT | SVGAGI | N/A | N/A | ASSYVGNTGELF	D | D | D | D | D | E | E | E | E	15723046	Biacore		SLLMWITQC-HLA-A*02:01	indirect	1G4 T95Y | S96Q | G97S | S99H | I101M | I53T | Q56R | T70I | V95L
582	1G4	HLA-A*02:01	HLA-A*02:01	WT		T95Y | S96Q | G97S | S99H | I101M | I53T | T70I | V95L	0.254	7500	0.0019	125.98	-9	-2.87	298.15	SLLMWITQC	WT						2BNR	1S9W	A | A | A | A | A | B | B | B	CDR3 | CDR3 | CDR3 | CDR3 | CDR3 | CDR2 | N/A | CDR3	AVRPTSGGSYIPT | AVRPTSGGSYIPT | AVRPTSGGSYIPT | AVRPTSGGSYIPT | AVRPTSGGSYIPT | SVGAGI | N/A | ASSYVGNTGELF	D | D | D | D | D | E | E | E	15723046	Biacore		SLLMWITQC-HLA-A*02:01	indirect	1G4 T95Y | S96Q | G97S | S99H | I101M | I53T | T70I | V95L
583	1G4	HLA-A*02:01	HLA-A*02:01	WT		Q51S | S52P | S53W | T95L | S96L | G97D | S99T | G50A | A51I | G52Q | I53T | T70I | N97D	0.00098	30400	2.97e-05	32653.1	-12.29	-6.16	298.15	SLLMWITQC	WT						2BNR	1S9W	A | A | A | A | A | A | A | B | B | B | B | B | B	CDR2 | CDR2 | CDR2 | CDR3 | CDR3 | CDR3 | CDR3 | CDR2 | CDR2 | CDR2 | CDR2 | N/A | CDR3	IQSSQRE | IQSSQRE | IQSSQRE 2 | AVRPTSGGSYIPT | AVRPTSGGSYIPT | AVRPTSGGSYIPT | AVRPTSGGSYIPT | SVGAGI | SVGAGI | SVGAGI | SVGAGI | N/A | ASSYVGNTGELF	D | D | D | D | D | D | D | E | E | E | E | E | E	15723046	Biacore		SLLMWITQC-HLA-A*02:01	indirect	1G4 Q51S | S52P | S53W | T95L | S96L | G97D | S99T | G50A | A51I | G52Q | I53T | T70I | N97D
584	1G4	HLA-A*02:01	HLA-A*02:01	WT		Q51T | S52P | S53W | T95L | S96L | G97D | S99T | G50A | A51I | G52Q | I53T | T70I | N97D	0.0002	59700	1.21e-05	160000	-13.23	-7.1	298.15	SLLMWITQC	WT						2BNR	1S9W	A | A | A | A | A | A | A | B | B | B | B | B | B	CDR2 | CDR2 | CDR2 | CDR3 | CDR3 | CDR3 | CDR3 | CDR2 | CDR2 | CDR2 | CDR2 | N/A | CDR3	IQSSQRE | IQSSQRE | IQSSQRE | AVRPTSGGSYIPT | AVRPTSGGSYIPT | AVRPTSGGSYIPT | AVRPTSGGSYIPT | SVGAGI | SVGAGI | SVGAGI | SVGAGI | N/A | ASSYVGNTGELF	D | D | D | D | D | D | D | E | E | E | E | E | E	15723046	Biacore		SLLMWITQC-HLA-A*02:01	indirect	1G4 Q51T | S52P | S53W | T95L | S96L | G97D | S99T | G50A | A51I | G52Q | I53T | T70I | N97D
585	1G4	HLA-A*02:01	HLA-A*02:01	WT		Q51S | S52P | S53W | T95L | S96L | G97D | S99T | G50A | A51I | G52Q | I53T | Q56R | T70I | V95L	0.0001	328000	3.43e-05	320000	-13.64	-7.51	298.15	SLLMWITQC	WT						2BNR	1S9W	A | A | A | A | A | A | A | B | B | B | B | B | B | B	CDR2 | CDR2 | CDR2 | CDR3 | CDR3 | CDR3 | CDR3 | CDR2 | CDR2 | CDR2 | CDR2 | N/A | N/A | CDR3	IQSSQRE | IQSSQRE | IQSSQRE | AVRPTSGGSYIPT | AVRPTSGGSYIPT | AVRPTSGGSYIPT | AVRPTSGGSYIPT | SVGAGI | SVGAGI | SVGAGI | SVGAGI | N/A | N/A | ASSYVGNTGELF	D | D | D | D | D | D | D | E | E | E | E | E | E | E	15723046	Biacore		SLLMWITQC-HLA-A*02:01	indirect	1G4 Q51S | S52P | S53W | T95L | S96L | G97D | S99T | G50A | A51I | G52Q | I53T | Q56R | T70I | V95L
586	1G4	HLA-A*02:01	HLA-A*02:01	WT		Q51T | S52P | S53W | T95L | S96L | G97D | S99T | G50A | A51I | G52Q | I53T | T70I	0.0001	65000	6.59e-06	320000	-13.64	-7.51	298.15	SLLMWITQC	WT						2BNR	1S9W	A | A | A | A | A | A | A | B | B | B | B | B	CDR2 | CDR2 | CDR2 | CDR3 | CDR3 | CDR3 | CDR3 | CDR2 | CDR2 | CDR2 | CDR2 | N/A	IQSSQRE | IQSSQRE | IQSSQRE | AVRPTSGGSYIPT | AVRPTSGGSYIPT | AVRPTSGGSYIPT | AVRPTSGGSYIPT | SVGAGI | SVGAGI | SVGAGI | SVGAGI | N/A	D | D | D | D | D | D | D | E | E | E | E | E	15723046	Biacore		SLLMWITQC-HLA-A*02:01	indirect	1G4 Q51T | S52P | S53W | T95L | S96L | G97D | S99T | G50A | A51I | G52Q | I53T | T70I
587	1G4	HLA-A*02:01	HLA-A*02:01	WT		Q51S | S52P | S53W | T95L | S96L | G97D | S99T | G50A | A51I | G52Q | I53T | T70I	0.0001	115000	1.16e-05	320000	-13.64	-7.51	298.15	SLLMWITQC	WT						2BNR	1S9W	A | A | A | A | A | A | A | B | B | B | B | B	CDR2 | CDR2 | CDR2 | CDR3 | CDR3 | CDR3 | CDR3 | CDR2 | CDR2 | CDR2 | CDR2 | N/A	IQSSQRE | IQSSQRE | IQSSQRE | AVRPTSGGSYIPT | AVRPTSGGSYIPT | AVRPTSGGSYIPT | AVRPTSGGSYIPT | SVGAGI | SVGAGI | SVGAGI | SVGAGI | N/A	D | D | D | D | D | D | D | E | E | E | E | E	15723046	Biacore		SLLMWITQC-HLA-A*02:01	indirect	1G4 Q51S | S52P | S53W | T95L | S96L | G97D | S99T | G50A | A51I | G52Q | I53T | T70I
588	1G4	HLA-A*02:01	HLA-A*02:01	WT		Q51S | S52P | S53W | T95L | S96L | G97D | S99T | G50A | A51I | G52Q | I53T	4e-05	426000	1.83e-05	800000	-14.18	-8.05	298.15	SLLMWITQC	WT						2BNR	1S9W	A | A | A | A | A | A | A | B | B | B | B	CDR2 | CDR2 | CDR2 | CDR3 | CDR3 | CDR3 | CDR2 | CDR2 | CDR2 | CDR2	IQSSQRE | IQSSQRE | IQSSQRE | AVRPTSGGSYIPT | AVRPTSGGSYIPT | AVRPTSGGSYIPT | SVGAGI | SVGAGI | SVGAGI | SVGAGI	D | D | D | D | D | D | D| E | E | E | E	15723046	Biacore		SLLMWITQC-HLA-A*02:01	indirect	1G4 Q51S | S52P | S53W | T95L | S96L | G97D | S99T | G50A | A51I | G52Q | I53T
589	1G4	HLA-A*02:01	HLA-A*02:01	WT		Q51T | S52P | S53W | T95L | S96L | G97D | S99T | G50A | A51I | G52Q | I53T | Q56R | T70I | V95L	2.6e-05	659000	1.72e-05	1.23077e+06	-14.44	-8.31	298.15	SLLMWITQC	WT						2BNR	1S9W	A | A | A | A | A | A | A | B | B | B | B | B | B | B	CDR2 | CDR2 | CDR2 | CDR3 | CDR3 | CDR3 | CDR3 | CDR2 | CDR2 | CDR2 | CDR2 | N/A | N/A | CDR3	IQSSQRE | IQSSQRE | IQSSQRE | AVRPTSGGSYIPT | AVRPTSGGSYIPT | AVRPTSGGSYIPT | AVRPTSGGSYIPT | SVGAGI | SVGAGI | SVGAGI | SVGAGI | N/A | N/A | ASSYVGNTGELF	D | D | D | D | D | D | D | E | E | E | E | E | E | E	15723046	Biacore		SLLMWITQC-HLA-A*02:01	indirect	1G4 Q51T | S52P | S53W | T95L | S96L | G97D | S99T | G50A | A51I | G52Q | I53T | Q56R | T70I | V95L
591	DMF5	HLA-A*02:01	HLA-A*02:01	WT		D26W	0.68			13.97	-8.41		298.15	ELAGIGILTV	WT						3QDG	1JF1	A	CDR1	DRGSQS	D	24550723	Biacore 3000	CM5	DMF5 D26W	direct	ELAGIGILTV-HLA-A*02:01
592	DMF5	HLA-A*02:01	HLA-A*02:01	WT		D26Y	0.46			20.65	-8.64		298.15	ELAGIGILTV	WT						3QDG	1JF1	A	CDR1	DRGSQS	D	24550723	Biacore 3000	CM5	DMF5 D26Y | L98W	direct	ELAGIGILTV-HLA-A*02:01
593	DMF5	HLA-A*02:01	HLA-A*02:01	WT		R27W	26			0.37	-6.25		298.15	ELAGIGILTV	WT						3QDG	1JF1	A	CDR1	DRGSQS	D	24550723	Biacore 3000	CM5	DMF5 R27W	direct	ELAGIGILTV-HLA-A*02:01
594	DMF5	HLA-A*02:01	HLA-A*02:01	WT		L98W	2.9			3.28	-7.55		298.15	ELAGIGILTV	WT						3QDG	1JF1	B	CDR3	ASSLSFGTEAF	E	24550723	Biacore 3000	CM5	DMF5 L98W	direct	ELAGIGILTV-HLA-A*02:01
595	DMF5	HLA-A*02:01	HLA-A*02:01	WT		F100W	46			0.21	-5.92		298.15	ELAGIGILTV	WT						3QDG	1JF1	B	CDR3	ASSLSFGTEAF	E	24550723	Biacore 3000	CM5	DMF5 F100W	direct	ELAGIGILTV-HLA-A*02:01
596	DMF5	HLA-A*02:01	HLA-A*02:01	WT		T102F	8.9			1.07	-6.89		298.15	ELAGIGILTV	WT						3QDG	1JF1	B	CDR3	ASSLSFGTEAF	E	24550723	Biacore 3000	CM5	DMF5 T102F	direct	ELAGIGILTV-HLA-A*02:01
597	DMF5	HLA-A*02:01	HLA-A*02:01	WT		G28I	41			0.23	-5.98		298.15	ELAGIGILTV	WT						3QDG	1JF1	A	CDR1	DRGSQS	D	24550723	Biacore 3000	CM5	DMF5 G28I	direct	ELAGIGILTV-HLA-A*02:01
598	DMF5	HLA-A*02:01	HLA-A*02:01	WT		G28L	99			0.1	-5.46		298.15	ELAGIGILTV	WT						3QDG	1JF1	A	CDR1	DRGSQS	D	24550723	Biacore 3000	CM5	DMF5 G28L	direct	ELAGIGILTV-HLA-A*02:01
599	DMF5	HLA-A*02:01	HLA-A*02:01	WT		G28Y	120			0.08	-5.35		298.15	ELAGIGILTV	WT						3QDG	1JF1	A	CDR1	DRGSQS	D	24550723	Biacore 3000	CM5	DMF5 G28Y	direct	ELAGIGILTV-HLA-A*02:01
600	DMF5	HLA-A*02:01	HLA-A*02:01	WT		R27P	12			0.79	-6.71		298.15	ELAGIGILTV	WT						3QDG	1JF1	A	CDR1	DRGSQS	D	24550723	Biacore 3000	CM5	DMF5 R27P	direct	ELAGIGILTV-HLA-A*02:01
601	DMF5	HLA-A*02:01	HLA-A*02:01	WT		G28P	60			0.16	-5.76		298.15	ELAGIGILTV	WT						3QDG	1JF1	A	CDR1	DRGSQS	D	24550723	Biacore 3000	CM5	DMF5 G28P	direct	ELAGIGILTV-HLA-A*02:01
602	DMF5	HLA-A*02:01	HLA-A*02:01	WT		A55P	8.5			1.12	-6.92		298.15	ELAGIGILTV	WT						3QDG	1JF1	B	CDR2	SNTAGT	E	24550723	Biacore 3000	CM5	DMF5 A55P	direct	ELAGIGILTV-HLA-A*02:01
603	DMF5	HLA-A*02:01	HLA-A*02:01	WT		G28N	40			0.24	-6		298.15	ELAGIGILTV	WT						3QDG	1JF1	A	CDR1	DRGSQS	D	24550723	Biacore 3000	CM5	DMF5 G28N	direct	ELAGIGILTV-HLA-A*02:01
606	DMF5	HLA-A*02:01	HLA-A*02:01	WT		F100Y	100			0.1	-5.46		298.15	ELAGIGILTV	WT						3QDG	1JF1	B	CDR3	ASSLSFGTEAF	E	24550723	Biacore 3000	CM5	DMF5 F100Y	direct	ELAGIGILTV-HLA-A*02:01
607	DMF5	HLA-A*02:01	HLA-A*02:01	WT		D26W | L98W	0.033			287.88	-10.21		298.15	ELAGIGILTV	WT						3QDG	1JF1	A | B	CDR1 | CDR3	DRGSQS | ASSLSFGTEAF	D | E	24550723	Biacore 3000	CM5	DMF5 D26W | L98W	direct	ELAGIGILTV-HLA-A*02:01
610	DMF5	HLA-A*02:01	HLA-A*02:01	WT		D26W	1.1			39.09	-8.13	-2.17	298.15	AAGIGILTV	WT						3QDJ	2GUO	A	CDR1	DRGSQS	D	24550723	Biacore 3000	CM5	DMF5 D26W	direct	AAGIGILTV-HLA-A*02:01
611	DMF5	HLA-A*02:01	HLA-A*02:01	WT		D26Y	4.5			9.56	-7.29	-1.34	298.15	AAGIGILTV	WT						3QDJ	2GUO	A	CDR1	DRGSQS	D	24550723	Biacore 3000	CM5	DMF5 D26Y | L98W	direct	AAGIGILTV-HLA-A*02:01
612	DMF5	HLA-A*02:01	HLA-A*02:01	WT		R27W	62			0.69	-5.74	0.22	298.15	AAGIGILTV	WT						3QDJ	2GUO	A	CDR1	DRGSQS	D	24550723	Biacore 3000	CM5	DMF5 R27W	direct	AAGIGILTV-HLA-A*02:01
613	DMF5	HLA-A*02:01	HLA-A*02:01	WT		L98W	11			3.91	-6.76	-0.81	298.15	AAGIGILTV	WT						3QDJ	2GUO	B	CDR3	ASSLSFGTEAF	E	24550723	Biacore 3000	CM5	DMF5 L98W	direct	AAGIGILTV-HLA-A*02:01
614	DMF5	HLA-A*02:01	HLA-A*02:01	WT		F100W	83			0.52	-5.57	0.39	298.15	AAGIGILTV	WT						3QDJ	2GUO	B	CDR3	ASSLSFGTEAF	E	24550723	Biacore 3000	CM5	DMF5 F100W	direct	AAGIGILTV-HLA-A*02:01
615	DMF5	HLA-A*02:01	HLA-A*02:01	WT		T102F	27			1.59	-6.23	-0.27	298.15	AAGIGILTV	WT						3QDJ	2GUO	B	CDR2	ASSLSFGTEAF	E	24550723	Biacore 3000	CM5	DMF5 T102F	direct	AAGIGILTV-HLA-A*02:01
616	DMF5	HLA-A*02:01	HLA-A*02:01	WT		G28I	36			1.19	-6.06	-0.1	298.15	AAGIGILTV	WT						3QDJ	2GUO	A	CDR1	DRGSQS	D	24550723	Biacore 3000	CM5	DMF5 G28I	direct	AAGIGILTV-HLA-A*02:01
617	DMF5	HLA-A*02:01	HLA-A*02:01	WT		G28L	130			0.33	-5.3	0.66	298.15	AAGIGILTV	WT						3QDJ	2GUO	A	CDR1	DRGSQS	D	24550723	Biacore 3000	CM5	DMF5 G28L	direct	AAGIGILTV-HLA-A*02:01
618	DMF5	HLA-A*02:01	HLA-A*02:01	WT		G28Y	110			0.39	-5.4	0.56	298.15	AAGIGILTV	WT						3QDJ	2GUO	A	CDR1	DRGSQS	D	24550723	Biacore 3000	CM5	DMF5 G28Y	direct	AAGIGILTV-HLA-A*02:01
619	DMF5	HLA-A*02:01	HLA-A*02:01	WT		R27P	46			0.93	-5.92	0.04	298.15	AAGIGILTV	WT						3QDJ	2GUO	A	CDR1	DRGSQS	D	24550723	Biacore 3000	CM5	DMF5 R27P	direct	AAGIGILTV-HLA-A*02:01
620	DMF5	HLA-A*02:01	HLA-A*02:01	WT		G28P	340			0.13	-4.73	1.21	298.15	AAGIGILTV	WT						3QDJ	2GUO	A	CDR1	DRGSQS	D	24550723	Biacore 3000	CM5	DMF5 G28P	direct	AAGIGILTV-HLA-A*02:01
621	DMF5	HLA-A*02:01	HLA-A*02:01	WT		A55P	61			0.7	-5.75	0.21	298.15	AAGIGILTV	WT						3QDJ	2GUO	B	CDR2	SNTAGT	E	24550723	Biacore 3000	CM5	DMF5 A55P	direct	AAGIGILTV-HLA-A*02:01
622	DMF5	HLA-A*02:01	HLA-A*02:01	WT		G28N	86			0.5	-5.55	0.41	298.15	AAGIGILTV	WT						3QDJ	2GUO	A	CDR1	DRGSQS	D	24550723	Biacore 3000	CM5	DMF5 G28N	direct	AAGIGILTV-HLA-A*02:01
625	DMF5	HLA-A*02:01	HLA-A*02:01	WT		F100Y	160			0.27	-5.18	0.76	298.15	AAGIGILTV	WT						3QDJ	2GUO	B	CDR3	ASSLSFGTEAF	E	24550723	Biacore 3000	CM5	DMF5 F100Y	direct	AAGIGILTV-HLA-A*02:01
626	DMF5	HLA-A*02:01	HLA-A*02:01	WT		D26W | L98W	0.6			71.67	-8.49	-2.53	298.15	AAGIGILTV	WT						3QDJ	2GUO	A | B	CDR1 | CDR3	DRGSQS | ASSLSFGTEAF	D | E	24550723	Biacore 3000	CM5	DMF5 D26W | L98W	direct	AAGIGILTV-HLA-A*02:01
627	DMF5	HLA-A*02:01	HLA-A*02:01	WT		D26Y | L98W	1.7			25.3	-7.87	-1.91	298.15	AAGIGILTV	WT						3QDJ	2GUO	A | B	CDR1 | CDR3	DRGSQS | ASSLSFGTEAF	D | E	24550723	Biacore 3000	CM5	DMF5 D26Y | L98W	direct	AAGIGILTV-HLA-A*02:01
629	HA1.7	HLA-DRA*01:01 | HLA-DRB1*01:01	HLA-DRA1*01:01 | HLA-DRB1*01:01	WT		WT	38			1.32	-6.03	-0.16	298.15	PKYVKQNTLKLRT	A12R						1FYT						22314361	Biacore 3000 | Biacore T100	CM5	PKYVKQNTLKLRT-HLA-DRA1*01:01 | HLA-DRB1*01:01	indirect	HA1.7 WT
630	HA1.7	HLA-DRA*01:01 | HLA-DRB1*01:01	HLA-DRA1*01:01 | HLA-DRB1*01:01	WT		WT	26.1			1.92	-6.25	-0.39	298.15	PKYVKQNTLKLAR	T13R						1FYT						22314361	Biacore 3000 | Biacore T100	CM5	PKYVKQNTLKLAR-HLA-DRA1*01:01 | HLA-DRB1*01:01	indirect	HA1.7 WT
635	A6	HLA-A*02:01	HLA-A*02:01	E63Q | K66A	A | A	WT	10.7	34000	0.36	5.09	-6.78	0.96	298.15	LLFGYPVYV	WT						1AO7	2AV1					16197958	Biacore 3000	CM5	A6 WT	direct	LLFGYPVYV-HLA-A*02:01 E63Q|K66A
639	B7	HLA-A*02:01	HLA-A*02:02	E63Q | K66A	A | A	WT	37	3800	0.14	27.41	-6.05	1.96	298.15	LLFGYPVYV	WT						1BD2	2AV1					16197958	Biacore 3000	CM5	B7 WT	direct	LLFGYPVYV-HLA-A*02:01 E63Q|K66A
645	BM3.3	H-2Kbm8	H-2Kbm8	WT		WT	20	330000	6.7	5.6	-6.5	-1	298.15	SQYDYNSL	Y4D						2OL3						17363906	Biacore	CM5	SQYDYNSL-H-2Kbm8	indirect	BM3.3 WT
650	2C	H-2Kb	H-2Kb	WT		G99L | F100E | A101R | S102P | A103Y	0.0165	116000	0.00192	1933.33	-10.62	-4.48	298.15	SIYRYYGL	WT						1G6R		A | A | A | A | A	CDR3 | CDR3 | CDR3 | CDR3 | CDR3	AVSGFASALT | AVSGFASALT | AVSGFASALT | AVSGFASALT | AVSGFASALT	D | D | D | D | D	12469116	Biacore 3000		SIYRYYGL-H-2Kb	indirect	2C G99L | F100E | A101R | S102P | A103Y
651	2C	H-2Kb	H-2Kb	WT		G99L | F100H | A101R | S102P	0.028	235000	0.0066	1139.29	-10.3	-4.17	298.15	SIYRYYGL	WT						1G6R		A | A | A | A	CDR3 | CDR3 | CDR3 | CDR3	AVSGFASALT | AVSGFASALT | AVSGFASALT | AVSGFASALT	D | D | D | D	12469116	flow cytometry
652	2C	H-2Kb	H-2Kb	WT		G99E | F100S | A101R | S102P | A103Y	0.79	76000	0.06	40.38	-8.32	-2.19	298.15	SIYRYYGL	WT						1G6R		A | A | A | A | A	CDR3 | CDR3 | CDR3 | CDR3 | CDR3	AVSGFASALT | AVSGFASALT | AVSGFASALT | AVSGFASALT | AVSGFASALT	D | D | D | D | D	12469116	Biacore 3000		SIYRYYGL-H-2Kb	indirect	2C G99E | F100S | A101R | S102P | A103Y
656	2B4	I-Ek	I-Ek	WT		R90P	11.2	1833	0.021	1.22	-6.75	-0.12	298.15	ADLIAYLKQATKG	WT						3QIB		A	CDR3	AALRATGGNNKLT	D	21490152	Biacore		ADLIAYLKQATKG-I-Ek	indirect	2B4 R90P
657	2B4	I-Ek	I-Ek	WT		N95P	51.7	1535	0.08	0.26	-5.84	0.8	298.15	ADLIAYLKQATKG	WT						3QIB		A	CDR3	AALRATGGNNKLT	D	21490152	Biacore		ADLIAYLKQATKG-I-Ek	indirect	2B4 N95P
658	2B4	I-Ek	I-Ek	WT		L96P	7.34	4400	0.032	1.87	-7	-0.37	298.15	ADLIAYLKQATKG	WT						3QIB		B	CDR3	ASSLNWSQDTQY	E	21490152	Biacore		ADLIAYLKQATKG-I-Ek	indirect	2B4 L96P
660	226	I-Ek	I-Ek	WT		WT	500				\N		298.15	ADLIAYLEQATKG	K9E	3QIW	x-ray diffraction	3.3	0.215	0.367	3QIU						21490152	Biacore		ADLIAYLEQATKG-I-Ek	indirect	226 WT
661	226	I-Ek	I-Ek	WT		WT	20.2			0.02	-6.4	2.45	298.15	ADLIAYLRQATKG	K9R						3QIU						21490152	Biacore		ADLIAYLRQATKG-I-Ek	indirect	226 WT
667	J809.B5	I-Ab	I-Ab	WT		Y31A	6			5.33	-7.12	-0.99	298.15	FEAQKAKANKAVD	WT	4P46	x-ray diffraction	2.85	0.247	0.181	4P23		A	CDR1	NSAFDY	D	24813203	Biacore 3000		FEAQKAKANKAVD-IAb	indirect	J809.B5 Y31A
670	2B4	I-Ek	I-Ek	Q57A	A	WT	8.6	3920	0.0335	0.64	-6.91	0.28	298.15	ANERADLIAYLKQATK	WT						3QIB						12152083	Biacore		ANERADLIAYLKQATK-IEk Q61A	indirect	2B4 WT
671	2B4	I-Ek	I-Ek	A61G	A	WT	24.8	2600	0.0644	0.22	-6.28	0.89	298.15	ANERADLIAYLKQATK	WT						3QIB						12152083	Biacore		ANERADLIAYLKQATK-IEk A65G	indirect	2B4 WT
672	2B4	I-Ek	I-Ek	A64G	A	WT	15.4	3200	0.0492	0.36	-6.56	0.61	298.15	ANERADLIAYLKQATK	WT						3QIB						12152083	Biacore		ANERADLIAYLKQATK-IEk A68G	indirect	2B4 WT
673	2B4	I-Ek	I-Ek	K67A	A	WT	14.3	2020	0.0286	0.38	-6.61	0.57	298.15	ANERADLIAYLKQATK	WT						3QIB						12152083	Biacore		ANERADLIAYLKQATK-IEk K71A	indirect	2B4 WT
674	2B4	I-Ek	I-Ek	A68G	A	WT	22.9	2780	0.0638	0.24	-6.33	0.85	298.15	ANERADLIAYLKQATK	WT						3QIB						12152083	Biacore		ANERADLIAYLKQATK-IEk A72G	indirect	2B4 WT
675	2B4	I-Ek	I-Ek	E75A	A	WT	5.5	3950	0.0217	1	-7.17	0	298.15	ANERADLIAYLKQATK	WT						3QIB						12152083	Biacore		ANERADLIAYLKQATK-IEk E79A	indirect	2B4 WT
676	2B4	I-Ek	I-Ek	E59A	B	WT	5.5	3950	0.022	1	-7.17	0	298.15	ANERADLIAYLKQATK	WT						3QIB						12152083	Biacore		ANERADLIAYLKQATK-IEk E59A	indirect	2B4 WT
677	2B4	I-Ek	I-Ek	S63A	B	WT	5.75	3910	0.0225	0.96	-7.15	0.07	298.15	ANERADLIAYLKQATK	WT						3QIB						12152083	Biacore		ANERADLIAYLKQATK-IEk S63A	indirect	2B4 WT
678	2B4	I-Ek	I-Ek	Q64A	B	WT	108	3800	0.41	0.05	-5.41	1.77	298.15	ANERADLIAYLKQATK	WT						3QIB						12152083	Biacore		ANERADLIAYLKQATK-IEk Q64A	indirect	2B4 WT
679	2B4	I-Ek	I-Ek	E66A	B	WT	42.6	1150	0.049	0.13	-5.96	1.22	298.15	ANERADLIAYLKQATK	WT						3QIB						12152083	Biacore		ANERADLIAYLKQATK-IEk E66A	indirect	2B4 WT
680	2B4	I-Ek	I-Ek	E69A	B	WT	119	2100	0.25	0.05	-5.35	1.83	298.15	ANERADLIAYLKQATK	WT						3QIB						12152083	Biacore		ANERADLIAYLKQATK-IEk E69A	indirect	2B4 WT
681	2B4	I-Ek	I-Ek	A73G	B	WT	227	1280	0.29	0.02	-4.97	2.2	298.15	ANERADLIAYLKQATK	WT						3QIB						12152083	Biacore		ANERADLIAYLKQATK-IEk A73G	indirect	2B4 WT
682	2B4	I-Ek	I-Ek	D76A	B	WT	23.6	2110	0.0498	0.23	-6.31	0.86	298.15	ANERADLIAYLKQATK	WT						3QIB						12152083	Biacore		ANERADLIAYLKQATK-IEk D76A	indirect	2B4 WT
683	2B4	I-Ek	I-Ek	T77A	B	WT	19.5	3900	0.076	0.28	-6.42	0.76	298.15	ANERADLIAYLKQATK	WT						3QIB						12152083	Biacore		ANERADLIAYLKQATK-IEk T77A	indirect	2B4 WT
684	2B4	I-Ek	I-Ek	H81A	B	WT	6	4000	0.024	0.92	-6.12	0.06	298.15	ANERADLIAYLKQATK	WT						3QIB						12152083	Biacore		ANERADLIAYLKQATK-IEk H81A	indirect	2B4 WT
685	2B4	I-Ek	I-Ek	K67A | E66A	A | B	WT	70	640	0.045	0.08	-5.67	1.52	298.15	ANERADLIAYLKQATK	WT						3QIB						12152083	Biacore		ANERADLIAYLKQATK-IEk K71A | E66A	indirect	2B4 WT
687	2B4	I-Ek	I-Ek	WT		WT	6.6	4000	0.0263	0.83	-7.07	0.11	298.15	ANERADLIAYFLKQATK	Y7F						3QIB						12152083	Biacore		ANERADLIAFLKQATK-IEk	indirect	2B4 WT
689	2B4	I-Ek	I-Ek	WT		WT	240	2070	0.5	0.02	-4.93	2.24	298.15	ANERADLIAYLRQATK	K9R						3QIB						12152083	Biacore		ANERADLIAYLRQATK-IEk	indirect	2B4 WT
691	2B4	I-Ek	I-Ek	WT		WT	33.8	3950	0.134	0.16	-6.1	1.07	298.15	ANERADLIAYLKQASK	T12S						3QIB						12152083	Biacore		ANERADLIAYLKQASK-IEk	indirect	2B4 WT
692	2B4	I-Ek	I-Ek	WT		WT	43.4	4030	680	0.13	-5.95	1.22	298.15	ANERADLIAYLKQANK	T12N						3QIB						12152083	Biacore		ANERADLIAYLKQANK-IEk	indirect	2B4 WT
693	2B4	I-Ek	I-Ek	WT		WT	42.9	4200	0.18	0.13	-5.96	1.22	298.15	ANERADLIAYLKQATK	Y7F | T12S						3QIB						12152083	Biacore		ANERADLIAFLKQASK-IEk	indirect	2B4 WT
